# Supplementary material for: Comparison of solution-based exome capture methods for next generation sequencing
Source: Genome Biol. 2011 Sep 28;12(9):R94. doi: 10.1186/gb-2011-12-9-r94 (PMC3308057; doi:10.1186/gb-2011-12-9-r94)
Supplement: Additional file 5 — Capture details of the CCDS exons for NimbleGen SeqCap v2.0 in the control I sample. Tabular file listing CCDS annotated exons, their targeting in the NimbleGen SeqCap v2.0 kit and mean sequencing coverage for the control I sample. [file gb-2011-12-9-r94-S5.CSV]

Chr	Start	End	Gene	CCDS ID	EnsEMBL Transcript ID	Exon	In CTR	Mean coverage
chr1	69091	70008	OR4F5	CCDS30547	ENST00000326183	1	1	188.60
chr1	367659	368597	OR4F29	CCDS41220	ENST00000426406	1	0	42.15
chr1	621096	622034	OR4F16	CCDS41221	ENST00000332831	1	0	45.84
chr1	861322	861393	SAMD11	CCDS2	ENST00000342066	2	1	26.17
chr1	865535	865716	SAMD11	CCDS2	ENST00000342066	3	1	13.74
chr1	866419	866469	SAMD11	CCDS2	ENST00000342066	4	1	13.96
chr1	871152	871276	SAMD11	CCDS2	ENST00000342066	5	1	10.41
chr1	874420	874509	SAMD11	CCDS2	ENST00000342066	6	1	16.33
chr1	874655	874840	SAMD11	CCDS2	ENST00000342066	7	1	6.18
chr1	876524	876686	SAMD11	CCDS2	ENST00000342066	8	1	4.65
chr1	877516	877631	SAMD11	CCDS2	ENST00000342066	9	1	2.01
chr1	877790	877868	SAMD11	CCDS2	ENST00000342066	10	1	0.28
chr1	877939	878438	SAMD11	CCDS2	ENST00000342066	11	1	0.50
chr1	878633	878757	SAMD11	CCDS2	ENST00000342066	12	1	9.74
chr1	879078	879188	SAMD11	CCDS2	ENST00000342066	13	1	8.16
chr1	879288	879533	SAMD11	CCDS2	ENST00000342066	14	1	7.51
chr1	880074	880180	NOC2L	CCDS3	ENST00000327044	19	1	8.96
chr1	880437	880526	NOC2L	CCDS3	ENST00000327044	18	1	37.40
chr1	880898	881033	NOC2L	CCDS3	ENST00000327044	17	1	34.08
chr1	881553	881666	NOC2L	CCDS3	ENST00000327044	16	1	26.71
chr1	881782	881925	NOC2L	CCDS3	ENST00000327044	15	1	12.75
chr1	883511	883612	NOC2L	CCDS3	ENST00000327044	14	1	6.63
chr1	883870	883983	NOC2L	CCDS3	ENST00000327044	13	1	13.90
chr1	886507	886618	NOC2L	CCDS3	ENST00000327044	12	1	16.07
chr1	887380	887519	NOC2L	CCDS3	ENST00000327044	11	1	27.44
chr1	887792	887980	NOC2L	CCDS3	ENST00000327044	10	1	18.79
chr1	888555	888668	NOC2L	CCDS3	ENST00000327044	9	1	18.02
chr1	889162	889272	NOC2L	CCDS3	ENST00000327044	8	1	6.10
chr1	889384	889462	NOC2L	CCDS3	ENST00000327044	7	1	12.27
chr1	891303	891393	NOC2L	CCDS3	ENST00000327044	6	1	60.81
chr1	891475	891595	NOC2L	CCDS3	ENST00000327044	5	1	51.58
chr1	892274	892405	NOC2L	CCDS3	ENST00000327044	4	1	23.19
chr1	892479	892653	NOC2L	CCDS3	ENST00000327044	3	1	15.42
chr1	894309	894461	NOC2L	CCDS3	ENST00000327044	2	1	5.22
chr1	894595	894620	NOC2L	CCDS3	ENST00000327044	1	1	3.35
chr1	896074	896180	KLHL17	CCDS30550	ENST00000338591	1	1	0.00
chr1	896673	896932	KLHL17	CCDS30550	ENST00000338591	2	1	8.85
chr1	897009	897130	KLHL17	CCDS30550	ENST00000338591	3	1	29.86
chr1	897206	897427	KLHL17	CCDS30550	ENST00000338591	4	1	9.51
chr1	897735	897851	KLHL17	CCDS30550	ENST00000338591	5	1	15.16
chr1	898084	898297	KLHL17	CCDS30550	ENST00000338591	6	1	9.34
chr1	898489	898633	KLHL17	CCDS30550	ENST00000338591	7	1	14.70
chr1	898717	898884	KLHL17	CCDS30550	ENST00000338591	8	1	23.04
chr1	899300	899388	KLHL17	CCDS30550	ENST00000338591	9	1	16.76
chr1	899487	899560	KLHL17	CCDS30550	ENST00000338591	10	1	24.45
chr1	899729	899910	KLHL17	CCDS30550	ENST00000338591	11	1	6.57
chr1	900343	900571	KLHL17	CCDS30550	ENST00000338591	12	1	15.84
chr1	901912	901994	PLEKHN1	CCDS4	ENST00000379410	1	1	12.17
chr1	902084	902183	PLEKHN1	CCDS4	ENST00000379410	2	1	3.27
chr1	905657	905803	PLEKHN1	CCDS4	ENST00000379410	3	1	23.90
chr1	905901	905981	PLEKHN1	CCDS4	ENST00000379410	4	1	13.95
chr1	906066	906138	PLEKHN1	CCDS4	ENST00000379410	5	1	13.67
chr1	906259	906386	PLEKHN1	CCDS4	ENST00000379410	6	1	2.86
chr1	906493	906588	PLEKHN1	CCDS4	ENST00000379410	7	1	4.59
chr1	906704	906784	PLEKHN1	CCDS4	ENST00000379410	8	1	10.78
chr1	907455	907530	PLEKHN1	CCDS4	ENST00000379410	9	1	30.03
chr1	907668	907804	PLEKHN1	CCDS4	ENST00000379410	10	1	9.09
chr1	908241	908390	PLEKHN1	CCDS4	ENST00000379410	11	1	9.02
chr1	908566	908706	PLEKHN1	CCDS4	ENST00000379410	12	1	8.47
chr1	908880	909020	PLEKHN1	CCDS4	ENST00000379410	13	1	20.99
chr1	909213	909431	PLEKHN1	CCDS4	ENST00000379410	14	1	7.53
chr1	909696	909744	PLEKHN1	CCDS4	ENST00000379410	15	1	27.04
chr1	909822	909955	PLEKHN1	CCDS4	ENST00000379410	16	1	20.61
chr1	934439	934812	HES4	CCDS44034	ENST00000428771	3	1	0.86
chr1	934439	934812	HES4	CCDS5	ENST00000304952	4	1	0.86
chr1	934906	934993	HES4	CCDS44034	ENST00000428771	2	1	7.82
chr1	934906	934993	HES4	CCDS5	ENST00000304952	3	1	7.82
chr1	935072	935167	HES4	CCDS5	ENST00000304952	2	1	4.32
chr1	935072	935353	HES4	CCDS44034	ENST00000428771	1	1	1.48
chr1	935246	935353	HES4	CCDS5	ENST00000304952	1	1	0.00
chr1	948954	948956	ISG15	CCDS6	ENST00000379389	1	1	28.67
chr1	949364	949858	ISG15	CCDS6	ENST00000379389	2	1	13.26
chr1	955553	955753	AGRN	CCDS30551	ENST00000379370	1	1	0.96
chr1	957581	957842	AGRN	CCDS30551	ENST00000379370	2	1	34.85
chr1	970657	970704	AGRN	CCDS30551	ENST00000379370	3	1	24.46
chr1	976045	976260	AGRN	CCDS30551	ENST00000379370	4	1	2.69
chr1	976553	976777	AGRN	CCDS30551	ENST00000379370	5	1	1.08
chr1	976858	977082	AGRN	CCDS30551	ENST00000379370	6	1	2.69
chr1	977336	977542	AGRN	CCDS30551	ENST00000379370	7	1	4.55
chr1	978619	978837	AGRN	CCDS30551	ENST00000379370	8	1	11.57
chr1	978918	979112	AGRN	CCDS30551	ENST00000379370	9	1	8.49
chr1	979203	979403	AGRN	CCDS30551	ENST00000379370	10	1	7.64
chr1	979489	979637	AGRN	CCDS30551	ENST00000379370	11	1	22.01
chr1	979714	979819	AGRN	CCDS30551	ENST00000379370	12	1	8.47
chr1	980541	980657	AGRN	CCDS30551	ENST00000379370	13	1	8.00
chr1	980739	980903	AGRN	CCDS30551	ENST00000379370	14	1	7.73
chr1	981113	981256	AGRN	CCDS30551	ENST00000379370	15	1	25.17
chr1	981344	981468	AGRN	CCDS30551	ENST00000379370	16	1	44.11
chr1	981540	981645	AGRN	CCDS30551	ENST00000379370	17	1	23.10
chr1	981777	982115	AGRN	CCDS30551	ENST00000379370	18	1	1.97
chr1	982200	982337	AGRN	CCDS30551	ENST00000379370	19	1	7.41
chr1	982707	982834	AGRN	CCDS30551	ENST00000379370	20	1	16.82
chr1	982953	983067	AGRN	CCDS30551	ENST00000379370	21	1	25.57
chr1	983156	983275	AGRN	CCDS30551	ENST00000379370	22	1	9.77
chr1	983392	983745	AGRN	CCDS30551	ENST00000379370	23	1	2.57
chr1	984247	984439	AGRN	CCDS30551	ENST00000379370	24	1	1.92
chr1	984616	984831	AGRN	CCDS30551	ENST00000379370	25	1	14.88
chr1	984946	985175	AGRN	CCDS30551	ENST00000379370	26	1	7.61
chr1	985283	985417	AGRN	CCDS30551	ENST00000379370	27	1	2.71
chr1	985613	985709	AGRN	CCDS30551	ENST00000379370	28	1	9.14
chr1	985807	985971	AGRN	CCDS30551	ENST00000379370	29	1	7.51
chr1	986106	986217	AGRN	CCDS30551	ENST00000379370	30	1	11.65
chr1	986633	986749	AGRN	CCDS30551	ENST00000379370	31	1	5.32
chr1	986833	987025	AGRN	CCDS30551	ENST00000379370	32	1	4.33
chr1	987108	987195	AGRN	CCDS30551	ENST00000379370	33	1	8.80
chr1	989133	989357	AGRN	CCDS30551	ENST00000379370	34	1	12.32
chr1	989828	989931	AGRN	CCDS30551	ENST00000379370	35	1	28.19
chr1	990204	990361	AGRN	CCDS30551	ENST00000379370	36	1	4.78
chr1	1018273	1018367	C1orf159	CCDS7	ENST00000379319	10	1	6.73
chr1	1018273	1018367	C1orf159	CCDS7	ENST00000421241	10	1	6.73
chr1	1019733	1019763	C1orf159	CCDS7	ENST00000379319	9	1	23.42
chr1	1019733	1019763	C1orf159	CCDS7	ENST00000421241	9	1	23.42
chr1	1019861	1019886	C1orf159	CCDS7	ENST00000379319	8	1	13.65
chr1	1019861	1019886	C1orf159	CCDS7	ENST00000421241	8	1	13.65
chr1	1021258	1021392	C1orf159	CCDS7	ENST00000379319	7	1	9.45
chr1	1021258	1021392	C1orf159	CCDS7	ENST00000421241	7	1	9.45
chr1	1022519	1022584	C1orf159	CCDS7	ENST00000379319	6	1	8.68
chr1	1022519	1022584	C1orf159	CCDS7	ENST00000421241	6	1	8.68
chr1	1022882	1022977	C1orf159	CCDS7	ENST00000379319	5	1	12.68
chr1	1022882	1022977	C1orf159	CCDS7	ENST00000421241	5	1	12.68
chr1	1025733	1025808	C1orf159	CCDS7	ENST00000379319	4	1	9.57
chr1	1025733	1025808	C1orf159	CCDS7	ENST00000421241	4	1	9.57
chr1	1026852	1026923	C1orf159	CCDS7	ENST00000379319	3	1	8.64
chr1	1026852	1026923	C1orf159	CCDS7	ENST00000421241	3	1	8.64
chr1	1114596	1114713	TTLL10	CCDS44036	ENST00000379289	4	1	9.14
chr1	1114596	1114713	TTLL10	CCDS44036	ENST00000379290	4	1	9.14
chr1	1115037	1115117	TTLL10	CCDS44036	ENST00000379289	5	1	6.93
chr1	1115037	1115117	TTLL10	CCDS44036	ENST00000379290	5	1	6.93
chr1	1115414	1115720	TTLL10	CCDS44036	ENST00000379289	6	1	8.02
chr1	1115414	1115720	TTLL10	CCDS44036	ENST00000379290	6	1	8.02
chr1	1115434	1115720	TTLL10	CCDS8	ENST00000379288	2	1	8.11
chr1	1115434	1115720	TTLL10	CCDS8	ENST00000400931	6	1	8.11
chr1	1115863	1115981	TTLL10	CCDS8	ENST00000379288	3	1	4.33
chr1	1115863	1115981	TTLL10	CCDS44036	ENST00000379289	7	1	4.33
chr1	1115863	1115981	TTLL10	CCDS44036	ENST00000379290	7	1	4.33
chr1	1115863	1115981	TTLL10	CCDS8	ENST00000400931	7	1	4.33
chr1	1116111	1116240	TTLL10	CCDS8	ENST00000379288	4	1	10.17
chr1	1116111	1116240	TTLL10	CCDS44036	ENST00000379289	8	1	10.17
chr1	1116111	1116240	TTLL10	CCDS44036	ENST00000379290	8	1	10.17
chr1	1116111	1116240	TTLL10	CCDS8	ENST00000400931	8	1	10.17
chr1	1117121	1117195	TTLL10	CCDS8	ENST00000379288	5	1	20.51
chr1	1117121	1117195	TTLL10	CCDS44036	ENST00000379289	9	1	20.51
chr1	1117121	1117195	TTLL10	CCDS44036	ENST00000379290	9	1	20.51
chr1	1117121	1117195	TTLL10	CCDS8	ENST00000400931	9	1	20.51
chr1	1117741	1117826	TTLL10	CCDS44036	ENST00000379289	10	1	26.30
chr1	1117741	1117826	TTLL10	CCDS44036	ENST00000379290	10	1	26.30
chr1	1117741	1117826	TTLL10	CCDS8	ENST00000400931	10	1	26.30
chr1	1117741	1117826	TTLL10	CCDS8	ENST00000379288	6	1	26.30
chr1	1118256	1118427	TTLL10	CCDS44036	ENST00000379289	11	1	5.98
chr1	1118256	1118427	TTLL10	CCDS44036	ENST00000379290	11	1	5.98
chr1	1118256	1118427	TTLL10	CCDS8	ENST00000400931	11	1	5.98
chr1	1118256	1118427	TTLL10	CCDS8	ENST00000379288	7	1	5.98
chr1	1119300	1119471	TTLL10	CCDS44036	ENST00000379289	12	1	65.84
chr1	1119300	1119471	TTLL10	CCDS44036	ENST00000379290	12	1	65.84
chr1	1119300	1119471	TTLL10	CCDS8	ENST00000400931	12	1	65.84
chr1	1119300	1119471	TTLL10	CCDS8	ENST00000379288	8	1	65.84
chr1	1120349	1120489	TTLL10	CCDS44036	ENST00000379289	13	1	31.03
chr1	1120349	1120489	TTLL10	CCDS44036	ENST00000379290	13	1	31.03
chr1	1120349	1120522	TTLL10	CCDS8	ENST00000400931	13	1	28.24
chr1	1120349	1120522	TTLL10	CCDS8	ENST00000379288	9	1	28.24
chr1	1131980	1132096	TTLL10	CCDS44036	ENST00000379289	14	1	20.40
chr1	1131980	1132096	TTLL10	CCDS44036	ENST00000379290	14	1	20.40
chr1	1132473	1132566	TTLL10	CCDS44036	ENST00000379289	15	1	16.67
chr1	1132473	1132566	TTLL10	CCDS44036	ENST00000379290	15	1	16.67
chr1	1132818	1133227	TTLL10	CCDS44036	ENST00000379289	16	1	0.51
chr1	1132818	1133227	TTLL10	CCDS44036	ENST00000379290	16	1	0.51
chr1	1138971	1139340	TNFRSF18	CCDS9	ENST00000328596	4	1	4.14
chr1	1139224	1139348	TNFRSF18	CCDS30552	ENST00000379265	5	1	2.22
chr1	1139224	1139348	TNFRSF18	CCDS10	ENST00000379268	5	1	2.22
chr1	1139414	1139616	TNFRSF18	CCDS10	ENST00000379268	4	1	5.77
chr1	1139435	1139616	TNFRSF18	CCDS30552	ENST00000379265	4	1	5.46
chr1	1139779	1139866	TNFRSF18	CCDS9	ENST00000328596	3	1	11.06
chr1	1139779	1139866	TNFRSF18	CCDS30552	ENST00000379265	3	1	11.06
chr1	1139779	1139866	TNFRSF18	CCDS10	ENST00000379268	3	1	11.06
chr1	1140750	1140872	TNFRSF18	CCDS9	ENST00000328596	2	1	14.49
chr1	1140750	1140872	TNFRSF18	CCDS30552	ENST00000379265	2	1	14.49
chr1	1140750	1140872	TNFRSF18	CCDS10	ENST00000379268	2	1	14.49
chr1	1141765	1141951	TNFRSF18	CCDS9	ENST00000328596	1	1	0.64
chr1	1141765	1141951	TNFRSF18	CCDS30552	ENST00000379265	1	1	0.64
chr1	1141765	1141951	TNFRSF18	CCDS10	ENST00000379268	1	1	0.64
chr1	1146935	1147005	TNFRSF4	CCDS11	ENST00000379236	7	1	7.06
chr1	1147084	1147212	TNFRSF4	CCDS11	ENST00000379236	6	1	4.27
chr1	1147322	1147518	TNFRSF4	CCDS11	ENST00000379236	5	1	2.84
chr1	1148018	1148084	TNFRSF4	CCDS11	ENST00000379236	4	1	1.21
chr1	1148372	1148473	TNFRSF4	CCDS11	ENST00000379236	3	1	3.98
chr1	1149043	1149165	TNFRSF4	CCDS11	ENST00000379236	2	1	3.15
chr1	1149363	1149507	TNFRSF4	CCDS11	ENST00000379236	1	1	10.02
chr1	1152892	1153068	SDF4	CCDS30553	ENST00000360001	7	1	26.82
chr1	1153050	1153184	SDF4	CCDS12	ENST00000263741	7	1	18.55
chr1	1153838	1154013	SDF4	CCDS12	ENST00000263741	6	1	20.91
chr1	1153838	1154013	SDF4	CCDS30553	ENST00000360001	6	1	20.91
chr1	1154149	1154307	SDF4	CCDS12	ENST00000263741	5	1	9.33
chr1	1154149	1154307	SDF4	CCDS30553	ENST00000360001	5	1	9.33
chr1	1158624	1158737	SDF4	CCDS12	ENST00000263741	4	1	52.63
chr1	1158624	1158737	SDF4	CCDS30553	ENST00000360001	4	1	52.63
chr1	1159212	1159348	SDF4	CCDS12	ENST00000263741	3	1	18.07
chr1	1159212	1159348	SDF4	CCDS30553	ENST00000360001	3	1	18.07
chr1	1163848	1164173	SDF4	CCDS12	ENST00000263741	2	1	10.55
chr1	1163848	1164173	SDF4	CCDS30553	ENST00000360001	2	1	10.55
chr1	1167659	1168648	B3GALT6	CCDS13	ENST00000379198	1	1	0.74
chr1	1177928	1178026	FAM132A	CCDS30554	ENST00000330388	8	1	13.02
chr1	1178215	1178293	FAM132A	CCDS30554	ENST00000330388	7	1	9.97
chr1	1178442	1178532	FAM132A	CCDS30554	ENST00000330388	6	1	9.87
chr1	1178824	1178932	FAM132A	CCDS30554	ENST00000330388	5	1	9.99
chr1	1179334	1179485	FAM132A	CCDS30554	ENST00000330388	4	1	4.07
chr1	1179571	1179655	FAM132A	CCDS30554	ENST00000330388	3	1	26.04
chr1	1179761	1179877	FAM132A	CCDS30554	ENST00000330388	2	1	17.76
chr1	1181894	1182070	FAM132A	CCDS30554	ENST00000330388	1	1	1.28
chr1	1190583	1190867	UBE2J2	CCDS16	ENST00000400929	6	1	28.41
chr1	1190583	1190867	UBE2J2	CCDS16	ENST00000347370	7	1	28.41
chr1	1190583	1190867	UBE2J2	CCDS16	ENST00000348298	7	1	28.41
chr1	1190583	1190867	UBE2J2	CCDS14	ENST00000349431	7	1	28.41
chr1	1190583	1190867	UBE2J2	CCDS14	ENST00000360466	7	1	28.41
chr1	1190583	1190867	UBE2J2	CCDS15	ENST00000400930	8	1	28.41
chr1	1191425	1191505	UBE2J2	CCDS16	ENST00000400929	5	1	76.94
chr1	1191425	1191505	UBE2J2	CCDS16	ENST00000347370	6	1	76.94
chr1	1191425	1191505	UBE2J2	CCDS16	ENST00000348298	6	1	76.94
chr1	1191425	1191505	UBE2J2	CCDS14	ENST00000349431	6	1	76.94
chr1	1191425	1191505	UBE2J2	CCDS14	ENST00000360466	6	1	76.94
chr1	1191425	1191505	UBE2J2	CCDS15	ENST00000400930	7	1	76.94
chr1	1192372	1192510	UBE2J2	CCDS16	ENST00000400929	4	1	33.63
chr1	1192372	1192510	UBE2J2	CCDS16	ENST00000347370	5	1	33.63
chr1	1192372	1192510	UBE2J2	CCDS16	ENST00000348298	5	1	33.63
chr1	1192372	1192510	UBE2J2	CCDS14	ENST00000349431	5	1	33.63
chr1	1192372	1192510	UBE2J2	CCDS14	ENST00000360466	5	1	33.63
chr1	1192372	1192510	UBE2J2	CCDS15	ENST00000400930	6	1	33.63
chr1	1192588	1192690	UBE2J2	CCDS16	ENST00000400929	3	1	39.45
chr1	1192588	1192690	UBE2J2	CCDS16	ENST00000347370	4	1	39.45
chr1	1192588	1192690	UBE2J2	CCDS16	ENST00000348298	4	1	39.45
chr1	1192588	1192690	UBE2J2	CCDS14	ENST00000349431	4	1	39.45
chr1	1192588	1192690	UBE2J2	CCDS14	ENST00000360466	4	1	39.45
chr1	1192588	1192690	UBE2J2	CCDS15	ENST00000400930	5	1	39.45
chr1	1198726	1198741	UBE2J2	CCDS16	ENST00000400929	2	1	94.38
chr1	1198726	1198741	UBE2J2	CCDS16	ENST00000347370	3	1	94.38
chr1	1198726	1198741	UBE2J2	CCDS16	ENST00000348298	3	1	94.38
chr1	1198726	1198766	UBE2J2	CCDS14	ENST00000349431	3	1	89.29
chr1	1198726	1198766	UBE2J2	CCDS14	ENST00000360466	3	1	89.29
chr1	1198726	1198766	UBE2J2	CCDS15	ENST00000400930	4	1	89.29
chr1	1200163	1200210	UBE2J2	CCDS15	ENST00000400930	3	0	1.83
chr1	1203242	1203372	UBE2J2	CCDS14	ENST00000349431	2	1	30.89
chr1	1203242	1203372	UBE2J2	CCDS14	ENST00000360466	2	1	30.89
chr1	1203242	1203372	UBE2J2	CCDS15	ENST00000400930	2	1	30.89
chr1	1217639	1217695	SCNN1D	CCDS44037	ENST00000325425	1	1	17.96
chr1	1219358	1219470	SCNN1D	CCDS44037	ENST00000325425	2	1	2.76
chr1	1219405	1219470	SCNN1D	CCDS18	ENST00000400928	2	1	2.79
chr1	1219405	1219470	SCNN1D	CCDS18	ENST00000338555	3	1	2.79
chr1	1220951	1221044	SCNN1D	CCDS44037	ENST00000325425	3	1	23.71
chr1	1221306	1221658	SCNN1D	CCDS18	ENST00000400928	3	1	8.58
chr1	1221306	1221658	SCNN1D	CCDS44037	ENST00000325425	4	1	8.58
chr1	1221306	1221658	SCNN1D	CCDS18	ENST00000338555	4	1	8.58
chr1	1222148	1222355	SCNN1D	CCDS18	ENST00000400928	4	1	14.70
chr1	1222148	1222355	SCNN1D	CCDS44037	ENST00000325425	5	1	14.70
chr1	1222148	1222355	SCNN1D	CCDS18	ENST00000338555	5	1	14.70
chr1	1222489	1222679	SCNN1D	CCDS18	ENST00000400928	5	1	5.76
chr1	1222489	1222679	SCNN1D	CCDS44037	ENST00000325425	6	1	5.76
chr1	1222489	1222679	SCNN1D	CCDS18	ENST00000338555	6	1	5.76
chr1	1222888	1222976	SCNN1D	CCDS18	ENST00000400928	6	1	7.22
chr1	1222888	1222976	SCNN1D	CCDS44037	ENST00000325425	7	1	7.22
chr1	1222888	1222976	SCNN1D	CCDS18	ENST00000338555	7	1	7.22
chr1	1223053	1223216	SCNN1D	CCDS18	ENST00000400928	7	1	8.88
chr1	1223053	1223216	SCNN1D	CCDS44037	ENST00000325425	8	1	8.88
chr1	1223053	1223216	SCNN1D	CCDS18	ENST00000338555	8	1	8.88
chr1	1223319	1223417	SCNN1D	CCDS18	ENST00000400928	8	1	2.88
chr1	1223319	1223417	SCNN1D	CCDS44037	ENST00000325425	9	1	2.88
chr1	1223319	1223417	SCNN1D	CCDS18	ENST00000338555	9	1	2.88
chr1	1225651	1225768	SCNN1D	CCDS44037	ENST00000325425	10	1	11.08
chr1	1225651	1225768	SCNN1D	CCDS18	ENST00000338555	10	1	11.08
chr1	1225651	1225768	SCNN1D	CCDS18	ENST00000400928	9	1	11.08
chr1	1225857	1225935	SCNN1D	CCDS18	ENST00000400928	10	1	12.24
chr1	1225857	1225935	SCNN1D	CCDS44037	ENST00000325425	11	1	12.24
chr1	1225857	1225935	SCNN1D	CCDS18	ENST00000338555	11	1	12.24
chr1	1226017	1226074	SCNN1D	CCDS18	ENST00000400928	11	1	14.83
chr1	1226017	1226074	SCNN1D	CCDS44037	ENST00000325425	12	1	14.83
chr1	1226017	1226074	SCNN1D	CCDS18	ENST00000338555	12	1	14.83
chr1	1226275	1226333	SCNN1D	CCDS18	ENST00000400928	12	1	6.36
chr1	1226275	1226333	SCNN1D	CCDS44037	ENST00000325425	13	1	6.36
chr1	1226275	1226333	SCNN1D	CCDS18	ENST00000338555	13	1	6.36
chr1	1226445	1226520	SCNN1D	CCDS18	ENST00000400928	13	1	5.03
chr1	1226445	1226520	SCNN1D	CCDS44037	ENST00000325425	14	1	5.03
chr1	1226445	1226520	SCNN1D	CCDS18	ENST00000338555	14	1	5.03
chr1	1226634	1226990	SCNN1D	CCDS18	ENST00000400928	14	1	7.73
chr1	1226634	1226990	SCNN1D	CCDS44037	ENST00000325425	15	1	7.73
chr1	1226634	1226990	SCNN1D	CCDS18	ENST00000338555	15	1	7.73
chr1	1228944	1229088	ACAP3	CCDS19	ENST00000354700	24	1	3.26
chr1	1229203	1229313	ACAP3	CCDS19	ENST00000354700	23	1	0.52
chr1	1229470	1229579	ACAP3	CCDS19	ENST00000354700	22	1	2.95
chr1	1229782	1230008	ACAP3	CCDS19	ENST00000354700	21	1	3.82
chr1	1230098	1230196	ACAP3	CCDS19	ENST00000354700	20	1	20.32
chr1	1230827	1230934	ACAP3	CCDS19	ENST00000354700	19	1	9.09
chr1	1231116	1231318	ACAP3	CCDS19	ENST00000354700	18	1	17.91
chr1	1231395	1231489	ACAP3	CCDS19	ENST00000354700	17	1	19.88
chr1	1231591	1231660	ACAP3	CCDS19	ENST00000354700	16	1	20.13
chr1	1231805	1232013	ACAP3	CCDS19	ENST00000354700	15	1	3.10
chr1	1233202	1233313	ACAP3	CCDS19	ENST00000354700	14	1	11.29
chr1	1233393	1233493	ACAP3	CCDS19	ENST00000354700	13	1	17.63
chr1	1233750	1233801	ACAP3	CCDS19	ENST00000354700	12	1	17.58
chr1	1233947	1234059	ACAP3	CCDS19	ENST00000354700	11	1	17.69
chr1	1234725	1234736	ACAP3	CCDS19	ENST00000354700	10	1	14.42
chr1	1235211	1235285	ACAP3	CCDS19	ENST00000354700	9	1	14.97
chr1	1235353	1235448	ACAP3	CCDS19	ENST00000354700	8	1	13.91
chr1	1235538	1235582	ACAP3	CCDS19	ENST00000354700	7	1	8.96
chr1	1235889	1236072	ACAP3	CCDS19	ENST00000354700	6	1	14.80
chr1	1237368	1237426	ACAP3	CCDS19	ENST00000354700	5	1	20.53
chr1	1238302	1238355	ACAP3	CCDS19	ENST00000354700	4	1	11.65
chr1	1238542	1238661	ACAP3	CCDS19	ENST00000354700	3	1	16.23
chr1	1239466	1239523	ACAP3	CCDS19	ENST00000354700	2	1	38.41
chr1	1243149	1243195	ACAP3	CCDS19	ENST00000354700	1	1	0.00
chr1	1244024	1244100	PUSL1	CCDS20	ENST00000379031	1	1	1.35
chr1	1244295	1244352	PUSL1	CCDS20	ENST00000379031	2	1	0.00
chr1	1244466	1244653	PUSL1	CCDS20	ENST00000379031	3	1	1.54
chr1	1244834	1244983	PUSL1	CCDS20	ENST00000379031	4	1	6.50
chr1	1245061	1245231	PUSL1	CCDS20	ENST00000379031	5	1	8.45
chr1	1246014	1246068	PUSL1	CCDS20	ENST00000379031	6	1	54.95
chr1	1246289	1246451	PUSL1	CCDS20	ENST00000379031	7	1	24.92
chr1	1246710	1246759	PUSL1	CCDS20	ENST00000379031	8	1	14.04
chr1	1247239	1247304	CPSF3L	CCDS21	ENST00000435064	17	1	15.77
chr1	1247398	1247527	CPSF3L	CCDS21	ENST00000435064	16	1	8.48
chr1	1247606	1247748	CPSF3L	CCDS21	ENST00000435064	15	1	5.97
chr1	1247820	1247881	CPSF3L	CCDS21	ENST00000435064	14	1	5.34
chr1	1247973	1248080	CPSF3L	CCDS21	ENST00000435064	13	1	5.09
chr1	1248167	1248329	CPSF3L	CCDS21	ENST00000435064	12	1	9.98
chr1	1248415	1248504	CPSF3L	CCDS21	ENST00000435064	11	1	10.84
chr1	1248889	1248972	CPSF3L	CCDS21	ENST00000435064	10	1	14.95
chr1	1249112	1249301	CPSF3L	CCDS21	ENST00000435064	9	1	38.58
chr1	1249681	1249745	CPSF3L	CCDS21	ENST00000435064	8	1	8.46
chr1	1250204	1250342	CPSF3L	CCDS21	ENST00000435064	7	1	17.53
chr1	1250784	1250818	CPSF3L	CCDS21	ENST00000435064	6	1	65.80
chr1	1250900	1250998	CPSF3L	CCDS21	ENST00000435064	5	1	24.01
chr1	1254676	1254904	CPSF3L	CCDS21	ENST00000435064	4	1	16.16
chr1	1255836	1255909	CPSF3L	CCDS21	ENST00000435064	3	1	57.26
chr1	1256376	1256473	CPSF3L	CCDS21	ENST00000435064	2	1	14.41
chr1	1259961	1259988	CPSF3L	CCDS21	ENST00000435064	1	1	1.00
chr1	1262291	1262412	GLTPD1	CCDS30555	ENST00000343938	2	1	31.02
chr1	1262621	1263143	GLTPD1	CCDS30555	ENST00000343938	3	1	14.64
chr1	1266726	1266916	TAS1R3	CCDS30556	ENST00000339381	1	1	6.29
chr1	1267018	1267318	TAS1R3	CCDS30556	ENST00000339381	2	1	18.70
chr1	1267404	1268186	TAS1R3	CCDS30556	ENST00000339381	3	1	3.42
chr1	1268301	1268504	TAS1R3	CCDS30556	ENST00000339381	4	1	8.65
chr1	1268639	1268759	TAS1R3	CCDS30556	ENST00000339381	5	1	11.21
chr1	1268886	1269844	TAS1R3	CCDS30556	ENST00000339381	6	1	10.40
chr1	1271522	1271895	DVL1	CCDS22	ENST00000378891	15	1	2.48
chr1	1273357	1273563	DVL1	CCDS22	ENST00000378891	14	1	5.72
chr1	1273649	1273816	DVL1	CCDS22	ENST00000378891	13	1	11.02
chr1	1273902	1274033	DVL1	CCDS22	ENST00000378891	12	1	6.81
chr1	1274742	1274819	DVL1	CCDS22	ENST00000378891	11	1	5.18
chr1	1274962	1275029	DVL1	CCDS22	ENST00000378891	10	1	8.38
chr1	1275116	1275192	DVL1	CCDS22	ENST00000378891	9	1	9.08
chr1	1275418	1275557	DVL1	CCDS22	ENST00000378891	8	1	15.73
chr1	1275627	1275696	DVL1	CCDS22	ENST00000378891	7	1	27.09
chr1	1275790	1275883	DVL1	CCDS22	ENST00000378891	6	1	30.14
chr1	1277047	1277185	DVL1	CCDS22	ENST00000378891	5	1	14.42
chr1	1277433	1277536	DVL1	CCDS22	ENST00000378891	4	1	5.30
chr1	1277743	1277864	DVL1	CCDS22	ENST00000378891	3	1	3.84
chr1	1278069	1278138	DVL1	CCDS22	ENST00000378891	2	1	39.29
chr1	1284276	1284445	DVL1	CCDS22	ENST00000378891	1	1	13.18
chr1	1288984	1289009	MXRA8	CCDS24	ENST00000309212	10	1	16.50
chr1	1289228	1289308	MXRA8	CCDS24	ENST00000309212	9	1	8.07
chr1	1289410	1289486	MXRA8	CCDS24	ENST00000309212	8	1	17.05
chr1	1289573	1289612	MXRA8	CCDS24	ENST00000309212	7	1	14.32
chr1	1289734	1289889	MXRA8	CCDS24	ENST00000309212	6	1	9.48
chr1	1290062	1290532	MXRA8	CCDS24	ENST00000309212	5	1	2.06
chr1	1290624	1290725	MXRA8	CCDS24	ENST00000309212	4	1	0.76
chr1	1290830	1291132	MXRA8	CCDS24	ENST00000309212	3	1	0.18
chr1	1292061	1292084	MXRA8	CCDS24	ENST00000309212	2	1	1.71
chr1	1293836	1293884	MXRA8	CCDS24	ENST00000309212	1	1	15.45
chr1	1309181	1309282	AURKAIP1	CCDS25	ENST00000338370	3	1	29.28
chr1	1309181	1309282	AURKAIP1	CCDS25	ENST00000321751	4	1	29.28
chr1	1309181	1309282	AURKAIP1	CCDS25	ENST00000338338	4	1	29.28
chr1	1309181	1309282	AURKAIP1	CCDS25	ENST00000378853	4	1	29.28
chr1	1309380	1309825	AURKAIP1	CCDS25	ENST00000338370	2	1	22.68
chr1	1309380	1309825	AURKAIP1	CCDS25	ENST00000321751	3	1	22.68
chr1	1309380	1309825	AURKAIP1	CCDS25	ENST00000338338	3	1	22.68
chr1	1309380	1309825	AURKAIP1	CCDS25	ENST00000378853	3	1	22.68
chr1	1310085	1310136	AURKAIP1	CCDS25	ENST00000338370	1	1	5.13
chr1	1310085	1310136	AURKAIP1	CCDS25	ENST00000321751	2	1	5.13
chr1	1310085	1310136	AURKAIP1	CCDS25	ENST00000338338	2	1	5.13
chr1	1310085	1310136	AURKAIP1	CCDS25	ENST00000378853	2	1	5.13
chr1	1322611	1322962	CCNL2	CCDS30557	ENST00000400809	11	1	40.62
chr1	1323157	1323249	CCNL2	CCDS30557	ENST00000400809	10	1	32.32
chr1	1323334	1323445	CCNL2	CCDS30557	ENST00000400809	9	1	32.79
chr1	1325610	1325751	CCNL2	CCDS30557	ENST00000400809	8	1	48.83
chr1	1325839	1325943	CCNL2	CCDS30557	ENST00000400809	7	1	89.11
chr1	1326146	1326245	CCNL2	CCDS30557	ENST00000400809	6	1	39.07
chr1	1328162	1328183	CCNL2	CCDS30558	ENST00000408918	6	1	41.27
chr1	1328162	1328183	CCNL2	CCDS30558	ENST00000425335	6	1	41.27
chr1	1328162	1328183	CCNL2	CCDS30558	ENST00000496007	6	1	41.27
chr1	1328776	1328840	CCNL2	CCDS30557	ENST00000400809	5	1	43.40
chr1	1328776	1328840	CCNL2	CCDS30558	ENST00000408918	5	1	43.40
chr1	1328776	1328840	CCNL2	CCDS30558	ENST00000425335	5	1	43.40
chr1	1328776	1328840	CCNL2	CCDS30558	ENST00000496007	5	1	43.40
chr1	1330774	1330894	CCNL2	CCDS30557	ENST00000400809	4	1	105.72
chr1	1330774	1330894	CCNL2	CCDS30558	ENST00000408918	4	1	105.72
chr1	1330774	1330894	CCNL2	CCDS30558	ENST00000425335	4	1	105.72
chr1	1330774	1330894	CCNL2	CCDS30558	ENST00000496007	4	1	105.72
chr1	1333613	1333722	CCNL2	CCDS30557	ENST00000400809	3	1	80.45
chr1	1333613	1333722	CCNL2	CCDS30558	ENST00000408918	3	1	80.45
chr1	1333613	1333722	CCNL2	CCDS30558	ENST00000425335	3	1	80.45
chr1	1333613	1333722	CCNL2	CCDS30558	ENST00000496007	3	1	80.45
chr1	1333977	1334051	CCNL2	CCDS30557	ENST00000400809	2	1	32.72
chr1	1333977	1334051	CCNL2	CCDS30558	ENST00000408918	2	1	32.72
chr1	1333977	1334051	CCNL2	CCDS30558	ENST00000425335	2	1	32.72
chr1	1333977	1334051	CCNL2	CCDS30558	ENST00000496007	2	1	32.72
chr1	1334399	1334686	CCNL2	CCDS30557	ENST00000400809	1	1	5.05
chr1	1334399	1334686	CCNL2	CCDS30558	ENST00000408918	1	1	5.05
chr1	1334399	1334686	CCNL2	CCDS30558	ENST00000425335	1	1	5.05
chr1	1334399	1334686	CCNL2	CCDS30558	ENST00000496007	1	1	5.05
chr1	1337463	1337636	MRPL20	CCDS26	ENST00000344843	4	1	36.24
chr1	1341189	1341266	MRPL20	CCDS26	ENST00000344843	3	1	55.86
chr1	1342289	1342399	MRPL20	CCDS26	ENST00000344843	2	1	47.68
chr1	1342511	1342597	MRPL20	CCDS26	ENST00000344843	1	1	5.90
chr1	1371129	1371201	VWA1	CCDS27	ENST00000476993	1	1	0.62
chr1	1372307	1372864	VWA1	CCDS27	ENST00000476993	2	1	9.39
chr1	1374461	1375167	VWA1	CCDS27	ENST00000476993	3	1	1.20
chr1	1374466	1375167	VWA1	CCDS28	ENST00000339380	3	1	1.18
chr1	1374466	1375167	VWA1	CCDS28	ENST00000404702	3	1	1.18
chr1	1386064	1386138	ATAD3C	CCDS44039	ENST00000378785	1	1	11.31
chr1	1387426	1387502	ATAD3C	CCDS44039	ENST00000378785	2	1	31.16
chr1	1387745	1387814	ATAD3C	CCDS44039	ENST00000378785	3	1	41.69
chr1	1389725	1389880	ATAD3C	CCDS44039	ENST00000378785	4	1	14.42
chr1	1390840	1390899	ATAD3C	CCDS44039	ENST00000378785	5	1	23.12
chr1	1391171	1391296	ATAD3C	CCDS44039	ENST00000378785	6	1	20.71
chr1	1391605	1391729	ATAD3C	CCDS44039	ENST00000378785	7	1	29.34
chr1	1392509	1392560	ATAD3C	CCDS44039	ENST00000378785	8	1	39.17
chr1	1394541	1394611	ATAD3C	CCDS44039	ENST00000378785	9	1	30.27
chr1	1396130	1396297	ATAD3C	CCDS44039	ENST00000378785	10	1	18.71
chr1	1397980	1398088	ATAD3C	CCDS44039	ENST00000378785	11	1	23.80
chr1	1403764	1403910	ATAD3C	CCDS44039	ENST00000378785	12	1	12.96
chr1	1407265	1407469	ATAD3B	CCDS30	ENST00000308647	1	1	1.77
chr1	1412654	1412730	ATAD3B	CCDS30	ENST00000308647	2	1	27.14
chr1	1414024	1414125	ATAD3B	CCDS30	ENST00000308647	3	1	23.66
chr1	1414429	1414488	ATAD3B	CCDS30	ENST00000308647	4	1	48.50
chr1	1416247	1416316	ATAD3B	CCDS30	ENST00000308647	5	1	41.80
chr1	1417518	1417683	ATAD3B	CCDS30	ENST00000308647	6	1	14.25
chr1	1417925	1417994	ATAD3B	CCDS30	ENST00000308647	7	1	37.43
chr1	1420396	1420551	ATAD3B	CCDS30	ENST00000308647	8	1	14.51
chr1	1421162	1421218	ATAD3B	CCDS30	ENST00000308647	9	1	27.39
chr1	1421490	1421615	ATAD3B	CCDS30	ENST00000308647	10	1	13.78
chr1	1421924	1422048	ATAD3B	CCDS30	ENST00000308647	11	1	32.32
chr1	1423243	1423294	ATAD3B	CCDS30	ENST00000308647	12	1	18.96
chr1	1424584	1424654	ATAD3B	CCDS30	ENST00000308647	13	1	31.62
chr1	1425637	1425804	ATAD3B	CCDS30	ENST00000308647	14	1	17.52
chr1	1425943	1426051	ATAD3B	CCDS30	ENST00000308647	15	1	16.08
chr1	1430865	1431197	ATAD3B	CCDS30	ENST00000308647	16	1	15.70
chr1	1447649	1447853	ATAD3A	CCDS31	ENST00000378755	1	1	1.11
chr1	1451392	1451468	ATAD3A	CCDS31	ENST00000378755	2	1	13.79
chr1	1452547	1452792	ATAD3A	CCDS31	ENST00000378755	3	1	21.01
chr1	1453096	1453155	ATAD3A	CCDS31	ENST00000378755	4	1	46.57
chr1	1454301	1454370	ATAD3A	CCDS31	ENST00000378755	5	1	37.39
chr1	1455521	1455686	ATAD3A	CCDS31	ENST00000378755	6	1	8.42
chr1	1455928	1455997	ATAD3A	CCDS31	ENST00000378755	7	1	41.60
chr1	1458124	1458279	ATAD3A	CCDS31	ENST00000378755	8	1	19.25
chr1	1458891	1458947	ATAD3A	CCDS31	ENST00000378755	9	1	16.37
chr1	1459219	1459344	ATAD3A	CCDS31	ENST00000378755	10	1	22.60
chr1	1459653	1459777	ATAD3A	CCDS31	ENST00000378755	11	1	30.52
chr1	1460620	1460671	ATAD3A	CCDS31	ENST00000378755	12	1	37.33
chr1	1461841	1461911	ATAD3A	CCDS31	ENST00000378755	13	1	22.82
chr1	1463075	1463242	ATAD3A	CCDS31	ENST00000378755	14	1	30.47
chr1	1464603	1464711	ATAD3A	CCDS31	ENST00000378755	15	1	23.15
chr1	1469306	1469452	ATAD3A	CCDS31	ENST00000378755	16	1	7.77
chr1	1470739	1470887	C1orf70	CCDS44040	ENST00000378733	4	1	14.64
chr1	1470739	1470887	C1orf70	CCDS44040	ENST00000425828	5	1	14.64
chr1	1470969	1471177	C1orf70	CCDS44040	ENST00000378733	3	1	8.84
chr1	1470969	1471177	C1orf70	CCDS44040	ENST00000425828	4	1	8.84
chr1	1475064	1475170	C1orf70	CCDS44040	ENST00000378733	2	1	2.60
chr1	1475064	1475170	C1orf70	CCDS44040	ENST00000425828	3	1	2.60
chr1	1475670	1475726	C1orf70	CCDS44040	ENST00000378733	1	1	4.14
chr1	1475670	1475726	C1orf70	CCDS44040	ENST00000425828	2	1	4.14
chr1	1477446	1477547	SSU72	CCDS32	ENST00000291386	5	1	41.33
chr1	1479249	1479367	SSU72	CCDS32	ENST00000291386	4	1	30.72
chr1	1480243	1480382	SSU72	CCDS32	ENST00000291386	3	1	61.79
chr1	1500153	1500296	SSU72	CCDS32	ENST00000291386	2	1	138.08
chr1	1509858	1509937	SSU72	CCDS32	ENST00000291386	1	1	5.96
chr1	1551011	1551013	MIB2	CCDS41224	ENST00000357210	1	1	14.33
chr1	1551888	1551994	MIB2	CCDS41224	ENST00000357210	2	1	11.84
chr1	1558769	1559079	MIB2	CCDS41224	ENST00000357210	3	1	1.56
chr1	1559154	1559325	MIB2	CCDS41224	ENST00000357210	4	1	5.66
chr1	1560175	1560281	MIB2	CCDS41224	ENST00000357210	5	1	23.01
chr1	1560371	1560565	MIB2	CCDS41224	ENST00000357210	6	1	17.86
chr1	1560666	1560808	MIB2	CCDS41224	ENST00000357210	7	1	7.57
chr1	1560926	1561033	MIB2	CCDS41224	ENST00000357210	8	1	3.94
chr1	1562030	1562134	MIB2	CCDS41224	ENST00000357210	9	1	5.15
chr1	1562217	1562379	MIB2	CCDS41224	ENST00000357210	10	1	12.31
chr1	1562454	1562587	MIB2	CCDS41224	ENST00000357210	11	1	9.21
chr1	1562676	1562824	MIB2	CCDS41224	ENST00000357210	12	1	19.77
chr1	1563053	1563209	MIB2	CCDS41224	ENST00000357210	13	1	5.87
chr1	1563399	1563559	MIB2	CCDS41224	ENST00000357210	14	1	14.85
chr1	1563653	1563779	MIB2	CCDS41224	ENST00000357210	15	1	14.02
chr1	1563869	1564102	MIB2	CCDS41224	ENST00000357210	16	1	4.52
chr1	1564513	1564691	MIB2	CCDS41224	ENST00000357210	17	1	2.71
chr1	1564765	1564946	MIB2	CCDS41224	ENST00000357210	18	1	2.99
chr1	1565019	1565084	MIB2	CCDS41224	ENST00000357210	19	1	8.53
chr1	1565672	1565910	MIB2	CCDS41224	ENST00000357210	20	1	1.80
chr1	1567598	1567753	MMP23B	CCDS30559	ENST00000356026	1	1	0.33
chr1	1568162	1568292	MMP23B	CCDS30559	ENST00000356026	2	1	2.03
chr1	1568360	1568499	MMP23B	CCDS30559	ENST00000356026	3	1	2.29
chr1	1568567	1568734	MMP23B	CCDS30559	ENST00000356026	4	1	6.53
chr1	1569127	1569291	MMP23B	CCDS30559	ENST00000356026	5	1	1.25
chr1	1569368	1569478	MMP23B	CCDS30559	ENST00000356026	6	1	8.74
chr1	1569581	1569707	MMP23B	CCDS30559	ENST00000356026	7	1	10.69
chr1	1569827	1570001	MMP23B	CCDS30559	ENST00000356026	8	1	4.74
chr1	1597221	1597458	RP11-345P4.4	CCDS44041	ENST00000378662	10	1	12.33
chr1	1597221	1597458	RP11-345P4.4	CCDS44041	ENST00000234800	9	1	12.33
chr1	1599766	1599911	RP11-345P4.4	CCDS44041	ENST00000234800	8	1	149.17
chr1	1599766	1599911	RP11-345P4.4	CCDS44041	ENST00000378662	9	1	149.17
chr1	1601103	1601175	RP11-345P4.4	CCDS44041	ENST00000234800	7	1	20.05
chr1	1601103	1601175	RP11-345P4.4	CCDS44041	ENST00000378662	8	1	20.05
chr1	1601537	1601590	RP11-345P4.4	CCDS44041	ENST00000234800	6	1	88.17
chr1	1601537	1601590	RP11-345P4.4	CCDS44041	ENST00000378662	7	1	88.17
chr1	1602948	1603068	RP11-345P4.4	CCDS44041	ENST00000234800	5	1	22.83
chr1	1602948	1603068	RP11-345P4.4	CCDS44041	ENST00000378662	6	1	22.83
chr1	1606902	1607029	RP11-345P4.4	CCDS44041	ENST00000234800	4	1	44.41
chr1	1606902	1607029	RP11-345P4.4	CCDS44041	ENST00000378662	5	1	44.41
chr1	1607503	1607638	RP11-345P4.4	CCDS44041	ENST00000234800	3	1	21.78
chr1	1607503	1607638	RP11-345P4.4	CCDS44041	ENST00000378662	4	1	21.78
chr1	1607817	1608138	RP11-345P4.4	CCDS44041	ENST00000234800	2	1	42.52
chr1	1607817	1608138	RP11-345P4.4	CCDS44041	ENST00000378662	3	1	42.52
chr1	1634346	1634438	CDK11A	CCDS44043	ENST00000358779	20	1	45.61
chr1	1634346	1634438	CDK11A	CCDS44042	ENST00000404249	20	1	45.61
chr1	1634519	1634708	CDK11A	CCDS44043	ENST00000358779	19	1	18.47
chr1	1634519	1634708	CDK11A	CCDS44042	ENST00000404249	19	1	18.47
chr1	1634915	1635063	CDK11A	CCDS44043	ENST00000358779	18	1	41.59
chr1	1634915	1635063	CDK11A	CCDS44042	ENST00000404249	18	1	41.59
chr1	1635263	1635379	CDK11A	CCDS44043	ENST00000358779	17	1	39.16
chr1	1635263	1635379	CDK11A	CCDS44042	ENST00000404249	17	1	39.16
chr1	1635478	1635585	CDK11A	CCDS44043	ENST00000358779	16	1	22.46
chr1	1635478	1635585	CDK11A	CCDS44042	ENST00000404249	16	1	22.46
chr1	1635662	1635783	CDK11A	CCDS44043	ENST00000358779	15	1	30.70
chr1	1635662	1635783	CDK11A	CCDS44042	ENST00000404249	15	1	30.70
chr1	1635989	1636094	CDK11A	CCDS44043	ENST00000358779	14	1	25.16
chr1	1635989	1636094	CDK11A	CCDS44042	ENST00000404249	14	1	25.16
chr1	1636343	1636464	CDK11A	CCDS44043	ENST00000358779	13	1	78.32
chr1	1636343	1636464	CDK11A	CCDS44042	ENST00000404249	13	1	78.32
chr1	1637081	1637171	CDK11A	CCDS44043	ENST00000358779	12	1	51.55
chr1	1637081	1637171	CDK11A	CCDS44042	ENST00000404249	12	1	51.55
chr1	1638848	1639023	CDK11A	CCDS44043	ENST00000358779	11	1	39.34
chr1	1638848	1639023	CDK11A	CCDS44042	ENST00000404249	11	1	39.34
chr1	1639619	1639684	CDK11A	CCDS44043	ENST00000358779	10	1	366.47
chr1	1639619	1639684	CDK11A	CCDS44042	ENST00000404249	10	1	366.47
chr1	1640233	1640391	CDK11A	CCDS44043	ENST00000358779	9	1	50.79
chr1	1640233	1640391	CDK11A	CCDS44042	ENST00000404249	9	1	50.79
chr1	1640477	1640572	CDK11A	CCDS44043	ENST00000358779	8	1	95.54
chr1	1640477	1640572	CDK11A	CCDS44042	ENST00000404249	8	1	95.54
chr1	1640957	1641079	CDK11A	CCDS44043	ENST00000358779	7	1	35.40
chr1	1640957	1641079	CDK11A	CCDS44042	ENST00000404249	7	1	35.40
chr1	1643703	1643839	CDK11A	CCDS44043	ENST00000358779	6	1	21.08
chr1	1643703	1643839	CDK11A	CCDS44042	ENST00000404249	6	1	21.08
chr1	1647785	1647917	CDK11A	CCDS44043	ENST00000358779	5	1	153.01
chr1	1647785	1647917	CDK11A	CCDS44042	ENST00000404249	5	1	153.01
chr1	1650767	1650894	CDK11A	CCDS44042	ENST00000404249	4	1	144.57
chr1	1650797	1650894	CDK11A	CCDS44043	ENST00000358779	4	1	142.41
chr1	1653035	1653150	CDK11A	CCDS44043	ENST00000358779	3	1	113.54
chr1	1653035	1653150	CDK11A	CCDS44042	ENST00000404249	3	1	113.54
chr1	1654147	1654257	CDK11A	CCDS44043	ENST00000358779	2	1	334.35
chr1	1654147	1654257	CDK11A	CCDS44042	ENST00000404249	2	1	334.35
chr1	1663894	1663962	SLC35E2	CCDS33	ENST00000246421	6	1	32.55
chr1	1666129	1666274	SLC35E2	CCDS33	ENST00000246421	5	1	126.83
chr1	1669760	1669887	SLC35E2	CCDS33	ENST00000246421	4	1	46.12
chr1	1670361	1670496	SLC35E2	CCDS33	ENST00000246421	3	1	115.08
chr1	1670675	1670996	SLC35E2	CCDS33	ENST00000246421	2	1	38.06
chr1	1684343	1684499	NADK	CCDS30565	ENST00000341426	12	1	8.82
chr1	1684343	1684499	NADK	CCDS30565	ENST00000341991	12	1	8.82
chr1	1685006	1685088	NADK	CCDS30565	ENST00000341426	11	1	17.04
chr1	1685006	1685088	NADK	CCDS30565	ENST00000341991	11	1	17.04
chr1	1685490	1685647	NADK	CCDS30565	ENST00000341426	10	1	8.72
chr1	1685490	1685647	NADK	CCDS30565	ENST00000341991	10	1	8.72
chr1	1685723	1685822	NADK	CCDS30565	ENST00000341426	9	1	17.95
chr1	1685723	1685822	NADK	CCDS30565	ENST00000341991	9	1	17.95
chr1	1685983	1686137	NADK	CCDS30565	ENST00000341426	8	1	20.75
chr1	1685983	1686137	NADK	CCDS30565	ENST00000341991	8	1	20.75
chr1	1686813	1686915	NADK	CCDS30565	ENST00000341426	7	1	37.43
chr1	1686813	1686915	NADK	CCDS30565	ENST00000341991	7	1	37.43
chr1	1687697	1687782	NADK	CCDS30565	ENST00000341426	6	1	29.50
chr1	1687697	1687782	NADK	CCDS30565	ENST00000341991	6	1	29.50
chr1	1687942	1688047	NADK	CCDS30565	ENST00000341426	5	1	30.62
chr1	1687942	1688047	NADK	CCDS30565	ENST00000341991	5	1	30.62
chr1	1688620	1688749	NADK	CCDS30565	ENST00000341426	4	1	29.51
chr1	1688620	1688749	NADK	CCDS30565	ENST00000341991	4	1	29.51
chr1	1693391	1693474	NADK	CCDS30565	ENST00000341426	3	1	36.10
chr1	1693391	1693474	NADK	CCDS30565	ENST00000341991	3	1	36.10
chr1	1696667	1696845	NADK	CCDS30565	ENST00000341426	2	1	41.90
chr1	1696667	1696845	NADK	CCDS30565	ENST00000341991	2	1	41.90
chr1	1718770	1718876	GNB1	CCDS34	ENST00000378609	11	1	16.96
chr1	1718770	1718876	GNB1	CCDS34	ENST00000455156	9	1	16.96
chr1	1720492	1720708	GNB1	CCDS34	ENST00000378609	10	1	39.37
chr1	1720492	1720708	GNB1	CCDS34	ENST00000455156	8	1	39.37
chr1	1721834	1722035	GNB1	CCDS34	ENST00000455156	7	1	28.29
chr1	1721834	1722035	GNB1	CCDS34	ENST00000378609	9	1	28.29
chr1	1724684	1724750	GNB1	CCDS34	ENST00000455156	6	1	43.21
chr1	1724684	1724750	GNB1	CCDS34	ENST00000378609	8	1	43.21
chr1	1735858	1736020	GNB1	CCDS34	ENST00000455156	5	1	40.08
chr1	1735858	1736020	GNB1	CCDS34	ENST00000378609	7	1	40.08
chr1	1737914	1737977	GNB1	CCDS34	ENST00000455156	4	1	63.80
chr1	1737914	1737977	GNB1	CCDS34	ENST00000378609	6	1	63.80
chr1	1747195	1747301	GNB1	CCDS34	ENST00000455156	3	1	70.74
chr1	1747195	1747301	GNB1	CCDS34	ENST00000378609	5	1	70.74
chr1	1749276	1749314	GNB1	CCDS34	ENST00000455156	2	1	50.21
chr1	1749276	1749314	GNB1	CCDS34	ENST00000378609	4	1	50.21
chr1	1756836	1756892	GNB1	CCDS34	ENST00000455156	1	1	106.61
chr1	1756836	1756892	GNB1	CCDS34	ENST00000378609	3	1	106.61
chr1	1846720	1846746	CALML6	CCDS30566	ENST00000307786	1	1	22.63
chr1	1847124	1847174	CALML6	CCDS30566	ENST00000307786	2	1	27.65
chr1	1847880	1848054	CALML6	CCDS30566	ENST00000307786	3	1	26.44
chr1	1848191	1848335	CALML6	CCDS30566	ENST00000307786	4	1	17.30
chr1	1848413	1848513	CALML6	CCDS30566	ENST00000307786	5	1	15.30
chr1	1848586	1848632	CALML6	CCDS30566	ENST00000307786	6	1	8.06
chr1	1849321	1849601	TMEM52	CCDS35	ENST00000310991	5	1	62.27
chr1	1849692	1849870	TMEM52	CCDS35	ENST00000310991	4	1	9.87
chr1	1850332	1850373	TMEM52	CCDS35	ENST00000310991	3	1	2.98
chr1	1850484	1850527	TMEM52	CCDS35	ENST00000310991	2	1	0.55
chr1	1850621	1850704	TMEM52	CCDS35	ENST00000310991	1	1	1.24
chr1	1950863	1950930	GABRD	CCDS36	ENST00000378585	1	1	0.00
chr1	1956381	1956493	GABRD	CCDS36	ENST00000378585	2	1	16.47
chr1	1956773	1956840	GABRD	CCDS36	ENST00000378585	3	1	16.37
chr1	1956957	1957177	GABRD	CCDS36	ENST00000378585	4	1	23.11
chr1	1959016	1959098	GABRD	CCDS36	ENST00000378585	5	1	62.12
chr1	1959594	1959731	GABRD	CCDS36	ENST00000378585	6	1	15.83
chr1	1960550	1960705	GABRD	CCDS36	ENST00000378585	7	1	29.69
chr1	1960990	1961201	GABRD	CCDS36	ENST00000378585	8	1	14.47
chr1	1961422	1961721	GABRD	CCDS36	ENST00000378585	9	1	4.76
chr1	1982070	1982140	PRKCZ	CCDS37	ENST00000378567	1	1	0.00
chr1	1986880	1987001	PRKCZ	CCDS37	ENST00000378567	2	1	18.12
chr1	1987923	1988012	PRKCZ	CCDS37	ENST00000378567	3	1	30.53
chr1	1990980	1991030	PRKCZ	CCDS37	ENST00000378567	4	1	49.16
chr1	2066701	2066786	PRKCZ	CCDS37	ENST00000378567	5	1	34.62
chr1	2075649	2075780	PRKCZ	CCDS37	ENST00000378567	6	1	10.27
chr1	2075778	2075780	PRKCZ	CCDS41229	ENST00000400920	3	1	4.00
chr1	2075778	2075780	PRKCZ	CCDS41229	ENST00000400921	3	1	4.00
chr1	2075778	2075780	PRKCZ	CCDS41229	ENST00000418531	6	1	4.00
chr1	2077466	2077547	PRKCZ	CCDS41229	ENST00000400920	4	1	25.35
chr1	2077466	2077547	PRKCZ	CCDS41229	ENST00000400921	4	1	25.35
chr1	2077466	2077547	PRKCZ	CCDS37	ENST00000378567	7	1	25.35
chr1	2077466	2077547	PRKCZ	CCDS41229	ENST00000418531	7	1	25.35
chr1	2080311	2080363	PRKCZ	CCDS41229	ENST00000400920	5	1	69.87
chr1	2080311	2080363	PRKCZ	CCDS41229	ENST00000400921	5	1	69.87
chr1	2080311	2080363	PRKCZ	CCDS37	ENST00000378567	8	1	69.87
chr1	2080311	2080363	PRKCZ	CCDS41229	ENST00000418531	8	1	69.87
chr1	2082229	2082417	PRKCZ	CCDS41229	ENST00000400920	6	1	35.86
chr1	2082229	2082417	PRKCZ	CCDS41229	ENST00000400921	6	1	35.86
chr1	2082229	2082417	PRKCZ	CCDS37	ENST00000378567	9	1	35.86
chr1	2082229	2082417	PRKCZ	CCDS41229	ENST00000418531	9	1	35.86
chr1	2087434	2087531	PRKCZ	CCDS37	ENST00000378567	10	1	59.20
chr1	2087434	2087531	PRKCZ	CCDS41229	ENST00000418531	10	1	59.20
chr1	2087434	2087531	PRKCZ	CCDS41229	ENST00000400920	7	1	59.20
chr1	2087434	2087531	PRKCZ	CCDS41229	ENST00000400921	7	1	59.20
chr1	2100957	2101043	PRKCZ	CCDS37	ENST00000378567	11	1	9.90
chr1	2100957	2101043	PRKCZ	CCDS41229	ENST00000418531	11	1	9.90
chr1	2100957	2101043	PRKCZ	CCDS41229	ENST00000400920	8	1	9.90
chr1	2100957	2101043	PRKCZ	CCDS41229	ENST00000400921	8	1	9.90
chr1	2103494	2103629	PRKCZ	CCDS37	ENST00000378567	12	1	16.57
chr1	2103494	2103629	PRKCZ	CCDS41229	ENST00000418531	12	1	16.57
chr1	2103494	2103629	PRKCZ	CCDS41229	ENST00000400920	9	1	16.57
chr1	2103494	2103629	PRKCZ	CCDS41229	ENST00000400921	9	1	16.57
chr1	2103740	2103827	PRKCZ	CCDS41229	ENST00000400920	10	1	17.07
chr1	2103740	2103827	PRKCZ	CCDS41229	ENST00000400921	10	1	17.07
chr1	2103740	2103827	PRKCZ	CCDS37	ENST00000378567	13	1	17.07
chr1	2103740	2103827	PRKCZ	CCDS41229	ENST00000418531	13	1	17.07
chr1	2105336	2105455	PRKCZ	CCDS41229	ENST00000400920	11	1	32.38
chr1	2105336	2105455	PRKCZ	CCDS41229	ENST00000400921	11	1	32.38
chr1	2105336	2105455	PRKCZ	CCDS37	ENST00000378567	14	1	32.38
chr1	2105336	2105455	PRKCZ	CCDS41229	ENST00000418531	14	1	32.38
chr1	2106193	2106272	PRKCZ	CCDS41229	ENST00000400920	12	1	76.66
chr1	2106193	2106272	PRKCZ	CCDS41229	ENST00000400921	12	1	76.66
chr1	2106193	2106272	PRKCZ	CCDS37	ENST00000378567	15	1	76.66
chr1	2106193	2106272	PRKCZ	CCDS41229	ENST00000418531	15	1	76.66
chr1	2106663	2106752	PRKCZ	CCDS41229	ENST00000400920	13	1	26.63
chr1	2106663	2106752	PRKCZ	CCDS41229	ENST00000400921	13	1	26.63
chr1	2106663	2106752	PRKCZ	CCDS37	ENST00000378567	16	1	26.63
chr1	2106663	2106752	PRKCZ	CCDS41229	ENST00000418531	16	1	26.63
chr1	2116022	2116137	PRKCZ	CCDS41229	ENST00000400920	14	1	18.00
chr1	2116022	2116137	PRKCZ	CCDS41229	ENST00000400921	14	1	18.00
chr1	2116022	2116137	PRKCZ	CCDS37	ENST00000378567	17	1	18.00
chr1	2116022	2116137	PRKCZ	CCDS41229	ENST00000418531	17	1	18.00
chr1	2116361	2116448	PRKCZ	CCDS41229	ENST00000400920	15	1	47.55
chr1	2116361	2116448	PRKCZ	CCDS41229	ENST00000400921	15	1	47.55
chr1	2116361	2116448	PRKCZ	CCDS37	ENST00000378567	18	1	47.55
chr1	2116361	2116448	PRKCZ	CCDS41229	ENST00000418531	18	1	47.55
chr1	2121148	2121220	C1orf86	CCDS38	ENST00000378546	4	1	8.92
chr1	2125078	2125349	C1orf86	CCDS38	ENST00000378546	3	1	11.18
chr1	2125437	2125572	C1orf86	CCDS38	ENST00000378546	2	1	12.12
chr1	2126127	2126188	C1orf86	CCDS38	ENST00000378546	1	1	0.00
chr1	2160206	2161174	SKI	CCDS39	ENST00000378536	1	1	5.02
chr1	2234417	2234542	SKI	CCDS39	ENST00000378536	2	1	13.86
chr1	2234724	2234839	SKI	CCDS39	ENST00000378536	3	1	32.64
chr1	2235279	2235541	SKI	CCDS39	ENST00000378536	4	1	8.29
chr1	2235732	2236024	SKI	CCDS39	ENST00000378536	5	1	16.40
chr1	2237459	2237689	SKI	CCDS39	ENST00000378536	6	1	4.21
chr1	2238016	2238204	SKI	CCDS39	ENST00000378536	7	1	1.73
chr1	2252822	2253018	MORN1	CCDS40	ENST00000378531	14	1	12.76
chr1	2255536	2255582	MORN1	CCDS40	ENST00000378531	13	1	14.70
chr1	2267908	2267987	MORN1	CCDS40	ENST00000378531	12	1	18.82
chr1	2268156	2268289	MORN1	CCDS40	ENST00000378531	11	1	8.69
chr1	2288871	2289037	MORN1	CCDS40	ENST00000378531	10	1	13.16
chr1	2290031	2290154	MORN1	CCDS40	ENST00000378531	9	1	105.47
chr1	2303920	2304030	MORN1	CCDS40	ENST00000378531	8	1	32.16
chr1	2305900	2305996	MORN1	CCDS40	ENST00000378531	7	1	26.92
chr1	2316417	2316504	MORN1	CCDS40	ENST00000378531	6	1	14.09
chr1	2317246	2317336	MORN1	CCDS40	ENST00000378531	5	1	46.19
chr1	2318858	2318968	MORN1	CCDS40	ENST00000378531	4	1	22.12
chr1	2319678	2319776	MORN1	CCDS40	ENST00000378531	3	1	51.60
chr1	2321364	2321435	MORN1	CCDS40	ENST00000378531	2	1	41.64
chr1	2322897	2322972	MORN1	CCDS40	ENST00000378531	1	1	1.17
chr1	2327230	2327310	RER1	CCDS41232	ENST00000306256	2	1	132.25
chr1	2328555	2328659	RER1	CCDS41232	ENST00000306256	3	1	104.20
chr1	2330854	2330953	RER1	CCDS41232	ENST00000306256	4	1	49.85
chr1	2332296	2332374	RER1	CCDS41232	ENST00000306256	5	1	109.68
chr1	2333646	2333781	RER1	CCDS41232	ENST00000306256	6	1	47.05
chr1	2334474	2334563	RER1	CCDS41232	ENST00000306256	7	1	31.07
chr1	2337205	2337273	PEX10	CCDS41	ENST00000288774	6	1	26.93
chr1	2337205	2337273	PEX10	CCDS44045	ENST00000447513	6	1	26.93
chr1	2337923	2338058	PEX10	CCDS41	ENST00000288774	5	1	13.17
chr1	2337923	2338058	PEX10	CCDS44045	ENST00000447513	5	1	13.17
chr1	2338159	2338334	PEX10	CCDS44045	ENST00000447513	4	1	7.09
chr1	2338159	2338394	PEX10	CCDS41	ENST00000288774	4	1	7.93
chr1	2339891	2340297	PEX10	CCDS41	ENST00000288774	3	1	8.91
chr1	2339891	2340297	PEX10	CCDS44045	ENST00000447513	3	1	8.91
chr1	2341810	2341890	PEX10	CCDS41	ENST00000288774	2	1	44.23
chr1	2341810	2341890	PEX10	CCDS44045	ENST00000447513	2	1	44.23
chr1	2343830	2343941	PEX10	CCDS41	ENST00000288774	1	1	0.63
chr1	2343830	2343941	PEX10	CCDS44045	ENST00000447513	1	1	0.63
chr1	2440286	2440499	PANK4	CCDS42	ENST00000378466	19	1	14.90
chr1	2441301	2441369	PANK4	CCDS42	ENST00000378466	18	1	19.59
chr1	2441496	2441596	PANK4	CCDS42	ENST00000378466	17	1	16.39
chr1	2442117	2442221	PANK4	CCDS42	ENST00000378466	16	1	35.39
chr1	2442777	2442826	PANK4	CCDS42	ENST00000378466	15	1	21.44
chr1	2443067	2443122	PANK4	CCDS42	ENST00000378466	14	1	68.41
chr1	2444327	2444478	PANK4	CCDS42	ENST00000378466	13	1	9.70
chr1	2445441	2445528	PANK4	CCDS42	ENST00000378466	12	1	13.31
chr1	2445793	2445905	PANK4	CCDS42	ENST00000378466	11	1	16.86
chr1	2447001	2447156	PANK4	CCDS42	ENST00000378466	10	1	19.12
chr1	2449603	2449703	PANK4	CCDS42	ENST00000378466	9	1	14.79
chr1	2449955	2450036	PANK4	CCDS42	ENST00000378466	8	1	2.35
chr1	2450582	2450763	PANK4	CCDS42	ENST00000378466	7	1	20.08
chr1	2451240	2451393	PANK4	CCDS42	ENST00000378466	6	1	10.71
chr1	2451761	2451853	PANK4	CCDS42	ENST00000378466	5	1	6.57
chr1	2452162	2452345	PANK4	CCDS42	ENST00000378466	4	1	61.92
chr1	2452540	2452754	PANK4	CCDS42	ENST00000378466	3	1	28.37
chr1	2453157	2453239	PANK4	CCDS42	ENST00000378466	2	1	33.67
chr1	2457903	2458026	PANK4	CCDS42	ENST00000378466	1	1	7.04
chr1	2460908	2461188	HES5	CCDS41233	ENST00000378453	3	1	0.27
chr1	2461285	2461450	HES5	CCDS41233	ENST00000378453	2	1	5.01
chr1	2461550	2461603	HES5	CCDS41233	ENST00000378453	1	1	6.72
chr1	2488104	2488172	TNFRSF14	CCDS44046	ENST00000355716	1	1	29.91
chr1	2489165	2489273	TNFRSF14	CCDS44046	ENST00000355716	2	1	16.90
chr1	2489782	2489907	TNFRSF14	CCDS44046	ENST00000355716	3	1	22.82
chr1	2491262	2491417	TNFRSF14	CCDS44046	ENST00000355716	4	1	8.68
chr1	2492063	2492153	TNFRSF14	CCDS44046	ENST00000355716	5	1	29.62
chr1	2493112	2493254	TNFRSF14	CCDS44046	ENST00000355716	6	1	25.86
chr1	2494304	2494335	TNFRSF14	CCDS44046	ENST00000355716	7	1	63.03
chr1	2494587	2494712	TNFRSF14	CCDS44046	ENST00000355716	8	1	26.36
chr1	2518325	2518387	C1orf93	CCDS44	ENST00000378425	1	1	4.29
chr1	2518530	2518734	C1orf93	CCDS44	ENST00000378425	2	1	4.29
chr1	2519180	2519231	C1orf93	CCDS44	ENST00000378425	3	1	12.60
chr1	2519829	2519892	C1orf93	CCDS44	ENST00000378425	4	1	34.08
chr1	2519989	2520064	C1orf93	CCDS44	ENST00000378425	5	1	43.68
chr1	2520361	2520479	C1orf93	CCDS44	ENST00000378425	6	1	7.89
chr1	2520849	2520866	C1orf93	CCDS44	ENST00000378425	7	1	20.89
chr1	2522429	2522528	MMEL1	CCDS30569	ENST00000288709	24	1	18.12
chr1	2522996	2523072	MMEL1	CCDS30569	ENST00000288709	23	1	34.48
chr1	2523371	2523466	MMEL1	CCDS30569	ENST00000288709	22	1	15.71
chr1	2524094	2524159	MMEL1	CCDS30569	ENST00000288709	21	1	19.98
chr1	2524272	2524405	MMEL1	CCDS30569	ENST00000288709	20	1	36.70
chr1	2525253	2525372	MMEL1	CCDS30569	ENST00000288709	19	1	22.34
chr1	2525824	2525882	MMEL1	CCDS30569	ENST00000288709	18	1	29.02
chr1	2526229	2526332	MMEL1	CCDS30569	ENST00000288709	17	1	15.62
chr1	2526715	2526798	MMEL1	CCDS30569	ENST00000288709	16	1	10.14
chr1	2527448	2527546	MMEL1	CCDS30569	ENST00000288709	15	1	29.36
chr1	2528000	2528128	MMEL1	CCDS30569	ENST00000288709	14	1	20.93
chr1	2529646	2529739	MMEL1	CCDS30569	ENST00000288709	13	1	61.72
chr1	2530093	2530229	MMEL1	CCDS30569	ENST00000288709	12	1	65.50
chr1	2535323	2535412	MMEL1	CCDS30569	ENST00000288709	11	1	32.23
chr1	2535586	2535720	MMEL1	CCDS30569	ENST00000288709	10	1	3.23
chr1	2536997	2537062	MMEL1	CCDS30569	ENST00000288709	9	1	17.94
chr1	2537687	2537805	MMEL1	CCDS30569	ENST00000288709	8	1	11.73
chr1	2538413	2538508	MMEL1	CCDS30569	ENST00000288709	7	1	13.91
chr1	2540778	2540858	MMEL1	CCDS30569	ENST00000288709	6	1	5.91
chr1	2541109	2541270	MMEL1	CCDS30569	ENST00000288709	5	1	24.09
chr1	2542720	2542779	MMEL1	CCDS30569	ENST00000288709	4	1	6.35
chr1	2543566	2543643	MMEL1	CCDS30569	ENST00000288709	3	1	45.77
chr1	2560770	2560896	MMEL1	CCDS30569	ENST00000288709	2	1	1.63
chr1	2938251	2939384	ACTRT2	CCDS45	ENST00000378404	1	1	17.99
chr1	2985824	2985860	PRDM16	CCDS41236	ENST00000378398	1	1	10.70
chr1	2985824	2985860	PRDM16	CCDS44048	ENST00000442529	1	1	10.70
chr1	3102689	3103038	PRDM16	CCDS41236	ENST00000378398	2	1	10.39
chr1	3102689	3103038	PRDM16	CCDS44048	ENST00000442529	2	1	10.39
chr1	3160651	3160701	PRDM16	CCDS41236	ENST00000378398	3	1	31.24
chr1	3160651	3160701	PRDM16	CCDS44048	ENST00000442529	3	1	31.24
chr1	3301716	3301850	PRDM16	CCDS41236	ENST00000378398	4	1	53.32
chr1	3301716	3301850	PRDM16	CCDS44048	ENST00000442529	4	1	53.32
chr1	3313055	3313157	PRDM16	CCDS41236	ENST00000378398	5	1	21.81
chr1	3313055	3313157	PRDM16	CCDS44048	ENST00000442529	5	1	21.81
chr1	3319355	3319562	PRDM16	CCDS41236	ENST00000378398	6	1	13.40
chr1	3319355	3319562	PRDM16	CCDS44048	ENST00000442529	6	1	13.40
chr1	3321303	3321450	PRDM16	CCDS41236	ENST00000378398	7	1	24.06
chr1	3321303	3321450	PRDM16	CCDS44048	ENST00000442529	7	1	24.06
chr1	3322059	3322212	PRDM16	CCDS41236	ENST00000378398	8	1	6.23
chr1	3322059	3322212	PRDM16	CCDS44048	ENST00000442529	8	1	6.23
chr1	3327948	3329364	PRDM16	CCDS41236	ENST00000378398	9	1	8.49
chr1	3327948	3329364	PRDM16	CCDS44048	ENST00000442529	9	1	8.49
chr1	3331127	3331211	PRDM16	CCDS41236	ENST00000378398	10	1	20.05
chr1	3331127	3331211	PRDM16	CCDS44048	ENST00000442529	10	1	20.05
chr1	3334392	3334561	PRDM16	CCDS41236	ENST00000378398	11	1	18.68
chr1	3334392	3334561	PRDM16	CCDS44048	ENST00000442529	11	1	18.68
chr1	3335231	3335308	PRDM16	CCDS41236	ENST00000378398	12	1	20.06
chr1	3335231	3335308	PRDM16	CCDS44048	ENST00000442529	12	1	20.06
chr1	3342145	3342314	PRDM16	CCDS41236	ENST00000378398	13	1	18.55
chr1	3342145	3342314	PRDM16	CCDS44048	ENST00000442529	13	1	18.55
chr1	3342615	3342789	PRDM16	CCDS41236	ENST00000378398	14	1	28.31
chr1	3342615	3342789	PRDM16	CCDS44048	ENST00000442529	14	1	28.31
chr1	3347436	3347672	PRDM16	CCDS41236	ENST00000378398	15	1	12.99
chr1	3347436	3347672	PRDM16	CCDS44048	ENST00000442529	15	1	12.99
chr1	3348530	3348704	PRDM16	CCDS41236	ENST00000378398	16	1	22.22
chr1	3348530	3348704	PRDM16	CCDS44048	ENST00000442529	16	1	22.22
chr1	3350241	3350375	PRDM16	CCDS41236	ENST00000378398	17	1	24.63
chr1	3350298	3350375	PRDM16	CCDS44048	ENST00000442529	17	1	25.76
chr1	3379649	3380236	ARHGEF16	CCDS46	ENST00000378378	2	1	3.84
chr1	3382712	3382757	ARHGEF16	CCDS46	ENST00000378378	3	1	38.30
chr1	3383732	3383901	ARHGEF16	CCDS46	ENST00000378378	4	1	21.26
chr1	3385444	3385500	ARHGEF16	CCDS46	ENST00000378378	5	1	22.11
chr1	3385997	3386157	ARHGEF16	CCDS46	ENST00000378378	6	1	19.32
chr1	3389642	3389794	ARHGEF16	CCDS46	ENST00000378378	7	1	20.98
chr1	3389957	3390086	ARHGEF16	CCDS46	ENST00000378378	8	1	25.29
chr1	3391272	3391346	ARHGEF16	CCDS46	ENST00000378378	9	1	15.41
chr1	3392534	3392626	ARHGEF16	CCDS46	ENST00000378378	10	1	22.37
chr1	3394439	3394590	ARHGEF16	CCDS46	ENST00000378378	11	1	26.39
chr1	3394988	3395176	ARHGEF16	CCDS46	ENST00000378378	12	1	16.03
chr1	3396081	3396154	ARHGEF16	CCDS46	ENST00000378378	13	1	15.09
chr1	3396376	3396477	ARHGEF16	CCDS46	ENST00000378378	14	1	27.78
chr1	3397012	3397151	ARHGEF16	CCDS46	ENST00000378378	15	1	10.25
chr1	3407092	3407153	MEGF6	CCDS41237	ENST00000356575	37	1	21.69
chr1	3407476	3407523	MEGF6	CCDS41237	ENST00000356575	36	1	26.00
chr1	3409203	3409331	MEGF6	CCDS41237	ENST00000356575	35	1	3.02
chr1	3410335	3410463	MEGF6	CCDS41237	ENST00000356575	34	1	13.22
chr1	3410560	3410688	MEGF6	CCDS41237	ENST00000356575	33	1	2.78
chr1	3410935	3411063	MEGF6	CCDS41237	ENST00000356575	32	1	8.53
chr1	3411177	3411305	MEGF6	CCDS41237	ENST00000356575	31	1	8.75
chr1	3412454	3412582	MEGF6	CCDS41237	ENST00000356575	30	1	6.60
chr1	3413219	3413347	MEGF6	CCDS41237	ENST00000356575	29	1	7.60
chr1	3413552	3413683	MEGF6	CCDS41237	ENST00000356575	28	1	12.09
chr1	3413797	3413925	MEGF6	CCDS41237	ENST00000356575	27	1	7.13
chr1	3414935	3415063	MEGF6	CCDS41237	ENST00000356575	26	1	3.03
chr1	3415262	3415390	MEGF6	CCDS41237	ENST00000356575	25	1	5.40
chr1	3415702	3415830	MEGF6	CCDS41237	ENST00000356575	24	1	11.92
chr1	3416152	3416280	MEGF6	CCDS41237	ENST00000356575	23	1	6.39
chr1	3416360	3416488	MEGF6	CCDS41237	ENST00000356575	22	1	6.66
chr1	3417197	3417328	MEGF6	CCDS41237	ENST00000356575	21	1	6.94
chr1	3417530	3417658	MEGF6	CCDS41237	ENST00000356575	20	1	10.28
chr1	3417741	3417872	MEGF6	CCDS41237	ENST00000356575	19	1	1.74
chr1	3418360	3418485	MEGF6	CCDS41237	ENST00000356575	18	1	5.79
chr1	3421772	3421906	MEGF6	CCDS41237	ENST00000356575	17	1	6.25
chr1	3421986	3422120	MEGF6	CCDS41237	ENST00000356575	16	1	3.57
chr1	3422672	3422800	MEGF6	CCDS41237	ENST00000356575	15	1	12.59
chr1	3424359	3424487	MEGF6	CCDS41237	ENST00000356575	14	1	16.98
chr1	3425122	3425253	MEGF6	CCDS41237	ENST00000356575	13	1	18.84
chr1	3425639	3425809	MEGF6	CCDS41237	ENST00000356575	12	1	5.93
chr1	3426434	3426556	MEGF6	CCDS41237	ENST00000356575	11	1	5.09
chr1	3427347	3427466	MEGF6	CCDS41237	ENST00000356575	10	1	11.29
chr1	3428114	3428251	MEGF6	CCDS41237	ENST00000356575	9	1	17.67
chr1	3428570	3428692	MEGF6	CCDS41237	ENST00000356575	8	1	6.56
chr1	3431114	3431236	MEGF6	CCDS41237	ENST00000356575	7	1	19.36
chr1	3431966	3432091	MEGF6	CCDS41237	ENST00000356575	6	1	7.79
chr1	3440688	3440810	MEGF6	CCDS41237	ENST00000356575	5	1	18.20
chr1	3496389	3496493	MEGF6	CCDS41237	ENST00000356575	4	1	11.23
chr1	3511902	3512011	MEGF6	CCDS41237	ENST00000356575	3	1	7.21
chr1	3519030	3519164	MEGF6	CCDS41237	ENST00000356575	2	1	4.13
chr1	3527702	3527832	MEGF6	CCDS41237	ENST00000356575	1	1	2.48
chr1	3541637	3541837	TPRG1L	CCDS47	ENST00000378344	1	1	0.00
chr1	3541988	3542079	TPRG1L	CCDS47	ENST00000378344	2	1	20.10
chr1	3542277	3542453	TPRG1L	CCDS47	ENST00000378344	3	1	22.71
chr1	3544064	3544217	TPRG1L	CCDS47	ENST00000378344	4	1	42.93
chr1	3544973	3545167	TPRG1L	CCDS47	ENST00000378344	5	1	39.17
chr1	3547539	3547681	WDR8	CCDS48	ENST00000270708	12	1	9.25
chr1	3548030	3548221	WDR8	CCDS48	ENST00000270708	11	1	16.38
chr1	3548777	3548902	WDR8	CCDS48	ENST00000270708	10	1	107.51
chr1	3549962	3550067	WDR8	CCDS48	ENST00000270708	9	1	16.81
chr1	3551561	3551638	WDR8	CCDS48	ENST00000270708	8	1	42.77
chr1	3551724	3551858	WDR8	CCDS48	ENST00000270708	7	1	43.89
chr1	3552508	3552594	WDR8	CCDS48	ENST00000270708	6	1	67.95
chr1	3553559	3553662	WDR8	CCDS48	ENST00000270708	5	1	25.86
chr1	3555314	3555386	WDR8	CCDS48	ENST00000270708	4	1	64.41
chr1	3563230	3563346	WDR8	CCDS48	ENST00000270708	3	1	44.38
chr1	3563972	3564124	WDR8	CCDS48	ENST00000270708	2	1	46.46
chr1	3566495	3566563	WDR8	CCDS48	ENST00000270708	1	1	6.04
chr1	3598930	3598994	TP73	CCDS49	ENST00000378295	2	1	14.83
chr1	3599624	3599744	TP73	CCDS49	ENST00000378295	3	1	56.63
chr1	3607470	3607508	TP73	CCDS44051	ENST00000378280	1	1	13.77
chr1	3607470	3607508	TP73	CCDS44050	ENST00000378285	1	1	13.77
chr1	3607470	3607508	TP73	CCDS44049	ENST00000378288	1	1	13.77
chr1	3624113	3624355	TP73	CCDS44051	ENST00000378280	2	1	2.53
chr1	3624113	3624355	TP73	CCDS44050	ENST00000378285	2	1	2.53
chr1	3624113	3624355	TP73	CCDS44049	ENST00000378288	2	1	2.53
chr1	3624113	3624355	TP73	CCDS49	ENST00000378295	4	1	2.53
chr1	3638585	3638771	TP73	CCDS44051	ENST00000378280	3	1	10.36
chr1	3638585	3638771	TP73	CCDS44050	ENST00000378285	3	1	10.36
chr1	3638585	3638771	TP73	CCDS44049	ENST00000378288	3	1	10.36
chr1	3638585	3638771	TP73	CCDS49	ENST00000378295	5	1	10.36
chr1	3639918	3640033	TP73	CCDS44051	ENST00000378280	4	1	11.82
chr1	3639918	3640033	TP73	CCDS44050	ENST00000378285	4	1	11.82
chr1	3639918	3640033	TP73	CCDS44049	ENST00000378288	4	1	11.82
chr1	3639918	3640033	TP73	CCDS49	ENST00000378295	6	1	11.82
chr1	3643679	3643788	TP73	CCDS44051	ENST00000378280	5	1	17.61
chr1	3643679	3643788	TP73	CCDS44050	ENST00000378285	5	1	17.61
chr1	3643679	3643788	TP73	CCDS44049	ENST00000378288	5	1	17.61
chr1	3643679	3643788	TP73	CCDS49	ENST00000378295	7	1	17.61
chr1	3644192	3644334	TP73	CCDS44051	ENST00000378280	6	1	9.38
chr1	3644192	3644334	TP73	CCDS44050	ENST00000378285	6	1	9.38
chr1	3644192	3644334	TP73	CCDS44049	ENST00000378288	6	1	9.38
chr1	3644192	3644334	TP73	CCDS49	ENST00000378295	8	1	9.38
chr1	3644693	3644781	TP73	CCDS44051	ENST00000378280	7	1	13.45
chr1	3644693	3644781	TP73	CCDS44050	ENST00000378285	7	1	13.45
chr1	3644693	3644781	TP73	CCDS44049	ENST00000378288	7	1	13.45
chr1	3644693	3644781	TP73	CCDS49	ENST00000378295	9	1	13.45
chr1	3645891	3646012	TP73	CCDS49	ENST00000378295	10	1	15.42
chr1	3645891	3646012	TP73	CCDS44051	ENST00000378280	8	1	15.42
chr1	3645891	3646012	TP73	CCDS44050	ENST00000378285	8	1	15.42
chr1	3645891	3646012	TP73	CCDS44049	ENST00000378288	8	1	15.42
chr1	3646564	3646712	TP73	CCDS49	ENST00000378295	11	1	4.54
chr1	3646564	3646712	TP73	CCDS44050	ENST00000378285	9	1	4.54
chr1	3646564	3646712	TP73	CCDS44049	ENST00000378288	9	1	4.54
chr1	3647491	3647629	TP73	CCDS44050	ENST00000378285	10	1	9.43
chr1	3647491	3647629	TP73	CCDS44049	ENST00000378288	10	1	9.43
chr1	3647491	3647629	TP73	CCDS49	ENST00000378295	12	1	9.43
chr1	3647491	3647629	TP73	CCDS44051	ENST00000378280	9	1	9.43
chr1	3648027	3648119	TP73	CCDS44051	ENST00000378280	10	1	47.54
chr1	3648027	3648120	TP73	CCDS44049	ENST00000378288	11	1	47.48
chr1	3648027	3648120	TP73	CCDS49	ENST00000378295	13	1	47.48
chr1	3649311	3649326	TP73	CCDS44050	ENST00000378285	11	0	1.00
chr1	3649311	3649643	TP73	CCDS44049	ENST00000378288	12	1	6.09
chr1	3649311	3649643	TP73	CCDS49	ENST00000378295	14	1	6.09
chr1	3669046	3669363	CCDC27	CCDS50	ENST00000294600	1	1	27.51
chr1	3670682	3670805	CCDC27	CCDS50	ENST00000294600	2	1	16.22
chr1	3672021	3672131	CCDC27	CCDS50	ENST00000294600	3	1	34.12
chr1	3673297	3673454	CCDC27	CCDS50	ENST00000294600	4	1	14.97
chr1	3677845	3677994	CCDC27	CCDS50	ENST00000294600	5	1	21.90
chr1	3679184	3679276	CCDC27	CCDS50	ENST00000294600	6	1	18.24
chr1	3679672	3680038	CCDC27	CCDS50	ENST00000294600	7	1	22.07
chr1	3680270	3680400	CCDC27	CCDS50	ENST00000294600	8	1	13.48
chr1	3683099	3683176	CCDC27	CCDS50	ENST00000294600	9	1	75.50
chr1	3683797	3684009	CCDC27	CCDS50	ENST00000294600	10	1	15.35
chr1	3686347	3686451	CCDC27	CCDS50	ENST00000294600	11	1	47.59
chr1	3687965	3688087	CCDC27	CCDS50	ENST00000294600	12	1	35.75
chr1	3697652	3697900	LRRC47	CCDS51	ENST00000378251	7	1	81.57
chr1	3698076	3698165	LRRC47	CCDS51	ENST00000378251	6	1	76.44
chr1	3699225	3699327	LRRC47	CCDS51	ENST00000378251	5	1	50.82
chr1	3700560	3700675	LRRC47	CCDS51	ENST00000378251	4	1	13.01
chr1	3701651	3701767	LRRC47	CCDS51	ENST00000378251	3	1	18.84
chr1	3703413	3703874	LRRC47	CCDS51	ENST00000378251	2	1	12.76
chr1	3712426	3713040	LRRC47	CCDS51	ENST00000378251	1	1	1.77
chr1	3731966	3732081	KIAA0562	CCDS30571	ENST00000378230	22	1	41.30
chr1	3732844	3732934	KIAA0562	CCDS30571	ENST00000378230	21	1	28.46
chr1	3739738	3739805	KIAA0562	CCDS30571	ENST00000378230	20	1	60.28
chr1	3739988	3740126	KIAA0562	CCDS30571	ENST00000378230	19	1	75.40
chr1	3742322	3742430	KIAA0562	CCDS30571	ENST00000378230	18	1	36.45
chr1	3742934	3743000	KIAA0562	CCDS30571	ENST00000378230	17	1	64.87
chr1	3743272	3743308	KIAA0562	CCDS30571	ENST00000378230	16	1	148.16
chr1	3745830	3745937	KIAA0562	CCDS30571	ENST00000378230	15	1	93.44
chr1	3746355	3746561	KIAA0562	CCDS30571	ENST00000378230	14	1	71.14
chr1	3747610	3747786	KIAA0562	CCDS30571	ENST00000378230	13	1	50.76
chr1	3750426	3750599	KIAA0562	CCDS30571	ENST00000378230	12	1	66.02
chr1	3751489	3751656	KIAA0562	CCDS30571	ENST00000378230	11	1	82.95
chr1	3753059	3753256	KIAA0562	CCDS30571	ENST00000378230	10	1	38.35
chr1	3753856	3754083	KIAA0562	CCDS30571	ENST00000378230	9	1	75.97
chr1	3755528	3755683	KIAA0562	CCDS30571	ENST00000378230	8	1	46.31
chr1	3756172	3756340	KIAA0562	CCDS30571	ENST00000378230	7	1	169.75
chr1	3761471	3761547	KIAA0562	CCDS30571	ENST00000378230	6	1	96.57
chr1	3761853	3761915	KIAA0562	CCDS30571	ENST00000378230	5	1	64.22
chr1	3764039	3764177	KIAA0562	CCDS30571	ENST00000378230	4	1	151.24
chr1	3765172	3765345	KIAA0562	CCDS30571	ENST00000378230	3	1	90.17
chr1	3768859	3768971	KIAA0562	CCDS30571	ENST00000378230	2	1	40.69
chr1	3774168	3774281	DFFB	CCDS52	ENST00000378209	1	1	5.79
chr1	3775282	3775408	DFFB	CCDS52	ENST00000378209	2	1	13.69
chr1	3782376	3782564	DFFB	CCDS52	ENST00000378209	3	1	16.34
chr1	3784538	3784617	DFFB	CCDS52	ENST00000378209	4	1	81.72
chr1	3786169	3786339	DFFB	CCDS52	ENST00000378209	5	1	17.13
chr1	3789036	3789136	DFFB	CCDS52	ENST00000378209	6	1	34.46
chr1	3800071	3800305	DFFB	CCDS52	ENST00000378209	7	1	108.87
chr1	3806524	3806637	C1orf174	CCDS53	ENST00000361605	4	1	67.08
chr1	3807133	3807621	C1orf174	CCDS53	ENST00000361605	3	1	40.98
chr1	3809447	3809560	C1orf174	CCDS53	ENST00000361605	2	1	52.04
chr1	3816736	3816750	C1orf174	CCDS53	ENST00000361605	1	1	2.00
chr1	4715486	4715514	AJAP1	CCDS54	ENST00000378190	1	1	10.69
chr1	4715486	4715514	AJAP1	CCDS54	ENST00000378191	1	1	10.69
chr1	4771960	4772759	AJAP1	CCDS54	ENST00000378190	2	1	9.00
chr1	4771960	4772759	AJAP1	CCDS54	ENST00000378191	2	1	9.00
chr1	4829913	4830000	AJAP1	CCDS54	ENST00000378190	3	1	49.27
chr1	4829913	4830000	AJAP1	CCDS54	ENST00000378191	3	1	49.27
chr1	4832340	4832585	AJAP1	CCDS54	ENST00000378190	4	1	21.92
chr1	4832340	4832585	AJAP1	CCDS54	ENST00000378191	4	1	21.92
chr1	4834487	4834559	AJAP1	CCDS54	ENST00000378190	5	1	80.92
chr1	4834487	4834559	AJAP1	CCDS54	ENST00000378191	5	1	80.92
chr1	5923325	5923465	NPHP4	CCDS44052	ENST00000378156	30	1	68.48
chr1	5923950	5924093	NPHP4	CCDS44052	ENST00000378156	29	1	34.74
chr1	5924398	5924577	NPHP4	CCDS44052	ENST00000378156	28	1	14.22
chr1	5925162	5925333	NPHP4	CCDS44052	ENST00000378156	27	1	11.47
chr1	5926433	5926518	NPHP4	CCDS44052	ENST00000378156	26	1	36.08
chr1	5927090	5927175	NPHP4	CCDS44052	ENST00000378156	25	1	30.56
chr1	5927800	5927956	NPHP4	CCDS44052	ENST00000378156	24	1	17.61
chr1	5933312	5933395	NPHP4	CCDS44052	ENST00000378156	23	1	41.87
chr1	5934531	5934717	NPHP4	CCDS44052	ENST00000378156	22	1	8.30
chr1	5934934	5935160	NPHP4	CCDS44052	ENST00000378156	21	1	24.30
chr1	5937153	5937358	NPHP4	CCDS44052	ENST00000378156	20	1	12.14
chr1	5940174	5940299	NPHP4	CCDS44052	ENST00000378156	19	1	41.87
chr1	5947346	5947526	NPHP4	CCDS44052	ENST00000378156	18	1	19.93
chr1	5950928	5951088	NPHP4	CCDS44052	ENST00000378156	17	1	19.66
chr1	5964677	5964864	NPHP4	CCDS44052	ENST00000378156	16	1	24.19
chr1	5965352	5965543	NPHP4	CCDS44052	ENST00000378156	15	1	45.65
chr1	5965692	5965843	NPHP4	CCDS44052	ENST00000378156	14	1	26.30
chr1	5967175	5967282	NPHP4	CCDS44052	ENST00000378156	13	1	10.49
chr1	5969212	5969273	NPHP4	CCDS44052	ENST00000378156	12	1	18.53
chr1	5987709	5987847	NPHP4	CCDS44052	ENST00000378156	11	1	39.79
chr1	5993207	5993389	NPHP4	CCDS44052	ENST00000378156	10	1	36.58
chr1	6007164	6007290	NPHP4	CCDS44052	ENST00000378156	9	1	51.81
chr1	6008130	6008311	NPHP4	CCDS44052	ENST00000378156	8	1	15.91
chr1	6012760	6012896	NPHP4	CCDS44052	ENST00000378156	7	1	16.15
chr1	6021854	6022009	NPHP4	CCDS44052	ENST00000378156	6	1	62.17
chr1	6027359	6027423	NPHP4	CCDS44052	ENST00000378156	5	1	44.85
chr1	6029147	6029319	NPHP4	CCDS44052	ENST00000378156	4	1	37.99
chr1	6038330	6038473	NPHP4	CCDS44052	ENST00000378156	3	1	45.69
chr1	6046215	6046349	NPHP4	CCDS44052	ENST00000378156	2	1	40.16
chr1	6100629	6100705	KCNAB2	CCDS55	ENST00000164247	2	1	14.10
chr1	6100629	6100705	KCNAB2	CCDS55	ENST00000341524	2	1	14.10
chr1	6100629	6100705	KCNAB2	CCDS56	ENST00000352527	2	1	14.10
chr1	6100629	6100705	KCNAB2	CCDS56	ENST00000378092	2	1	14.10
chr1	6100629	6100705	KCNAB2	CCDS55	ENST00000378097	2	1	14.10
chr1	6101891	6101932	KCNAB2	CCDS55	ENST00000164247	3	1	44.45
chr1	6101891	6101932	KCNAB2	CCDS55	ENST00000341524	3	1	44.45
chr1	6101891	6101932	KCNAB2	CCDS55	ENST00000378097	3	1	44.45
chr1	6132815	6132858	KCNAB2	CCDS56	ENST00000352527	3	1	70.93
chr1	6132815	6132858	KCNAB2	CCDS56	ENST00000378092	3	1	70.93
chr1	6132815	6132858	KCNAB2	CCDS55	ENST00000164247	4	1	70.93
chr1	6132815	6132858	KCNAB2	CCDS55	ENST00000341524	4	1	70.93
chr1	6132815	6132858	KCNAB2	CCDS55	ENST00000378097	4	1	70.93
chr1	6133793	6133830	KCNAB2	CCDS56	ENST00000352527	4	1	48.11
chr1	6133793	6133830	KCNAB2	CCDS56	ENST00000378092	4	1	48.11
chr1	6133793	6133830	KCNAB2	CCDS55	ENST00000164247	5	1	48.11
chr1	6133793	6133830	KCNAB2	CCDS55	ENST00000341524	5	1	48.11
chr1	6133793	6133830	KCNAB2	CCDS55	ENST00000378097	5	1	48.11
chr1	6142255	6142334	KCNAB2	CCDS56	ENST00000352527	5	1	32.59
chr1	6142255	6142334	KCNAB2	CCDS56	ENST00000378092	5	1	32.59
chr1	6142255	6142334	KCNAB2	CCDS55	ENST00000164247	6	1	32.59
chr1	6142255	6142334	KCNAB2	CCDS55	ENST00000341524	6	1	32.59
chr1	6142255	6142334	KCNAB2	CCDS55	ENST00000378097	6	1	32.59
chr1	6145264	6145308	KCNAB2	CCDS56	ENST00000352527	6	1	72.89
chr1	6145264	6145308	KCNAB2	CCDS56	ENST00000378092	6	1	72.89
chr1	6145264	6145308	KCNAB2	CCDS55	ENST00000164247	7	1	72.89
chr1	6145264	6145308	KCNAB2	CCDS55	ENST00000341524	7	1	72.89
chr1	6145264	6145308	KCNAB2	CCDS55	ENST00000378097	7	1	72.89
chr1	6147527	6147571	KCNAB2	CCDS56	ENST00000352527	7	1	30.09
chr1	6147527	6147571	KCNAB2	CCDS56	ENST00000378092	7	1	30.09
chr1	6147527	6147571	KCNAB2	CCDS55	ENST00000164247	8	1	30.09
chr1	6147527	6147571	KCNAB2	CCDS55	ENST00000341524	8	1	30.09
chr1	6147527	6147571	KCNAB2	CCDS55	ENST00000378097	8	1	30.09
chr1	6149068	6149111	KCNAB2	CCDS56	ENST00000352527	8	1	12.36
chr1	6149068	6149111	KCNAB2	CCDS56	ENST00000378092	8	1	12.36
chr1	6149068	6149111	KCNAB2	CCDS55	ENST00000164247	9	1	12.36
chr1	6149068	6149111	KCNAB2	CCDS55	ENST00000341524	9	1	12.36
chr1	6149068	6149111	KCNAB2	CCDS55	ENST00000378097	9	1	12.36
chr1	6150449	6150535	KCNAB2	CCDS55	ENST00000164247	10	1	20.67
chr1	6150449	6150535	KCNAB2	CCDS55	ENST00000341524	10	1	20.67
chr1	6150449	6150535	KCNAB2	CCDS55	ENST00000378097	10	1	20.67
chr1	6150449	6150535	KCNAB2	CCDS56	ENST00000352527	9	1	20.67
chr1	6150449	6150535	KCNAB2	CCDS56	ENST00000378092	9	1	20.67
chr1	6154460	6154545	KCNAB2	CCDS56	ENST00000352527	10	1	26.02
chr1	6154460	6154545	KCNAB2	CCDS56	ENST00000378092	10	1	26.02
chr1	6154460	6154545	KCNAB2	CCDS55	ENST00000164247	11	1	26.02
chr1	6154460	6154545	KCNAB2	CCDS55	ENST00000341524	11	1	26.02
chr1	6154460	6154545	KCNAB2	CCDS55	ENST00000378097	11	1	26.02
chr1	6155383	6155503	KCNAB2	CCDS56	ENST00000352527	11	1	10.21
chr1	6155383	6155503	KCNAB2	CCDS56	ENST00000378092	11	1	10.21
chr1	6155383	6155503	KCNAB2	CCDS55	ENST00000164247	12	1	10.21
chr1	6155383	6155503	KCNAB2	CCDS55	ENST00000341524	12	1	10.21
chr1	6155383	6155503	KCNAB2	CCDS55	ENST00000378097	12	1	10.21
chr1	6155590	6155684	KCNAB2	CCDS56	ENST00000352527	12	1	23.20
chr1	6155590	6155684	KCNAB2	CCDS56	ENST00000378092	12	1	23.20
chr1	6155590	6155684	KCNAB2	CCDS55	ENST00000164247	13	1	23.20
chr1	6155590	6155684	KCNAB2	CCDS55	ENST00000341524	13	1	23.20
chr1	6155590	6155684	KCNAB2	CCDS55	ENST00000378097	13	1	23.20
chr1	6156696	6156816	KCNAB2	CCDS56	ENST00000352527	13	1	9.93
chr1	6156696	6156816	KCNAB2	CCDS56	ENST00000378092	13	1	9.93
chr1	6156696	6156816	KCNAB2	CCDS55	ENST00000164247	14	1	9.93
chr1	6156696	6156816	KCNAB2	CCDS55	ENST00000341524	14	1	9.93
chr1	6156696	6156816	KCNAB2	CCDS55	ENST00000378097	14	1	9.93
chr1	6157329	6157417	KCNAB2	CCDS56	ENST00000352527	14	1	29.21
chr1	6157329	6157417	KCNAB2	CCDS56	ENST00000378092	14	1	29.21
chr1	6157329	6157417	KCNAB2	CCDS55	ENST00000164247	15	1	29.21
chr1	6157329	6157417	KCNAB2	CCDS55	ENST00000341524	15	1	29.21
chr1	6157329	6157417	KCNAB2	CCDS55	ENST00000378097	15	1	29.21
chr1	6158545	6158634	KCNAB2	CCDS56	ENST00000352527	15	1	72.34
chr1	6158545	6158634	KCNAB2	CCDS56	ENST00000378092	15	1	72.34
chr1	6158545	6158634	KCNAB2	CCDS55	ENST00000164247	16	1	72.34
chr1	6158545	6158634	KCNAB2	CCDS55	ENST00000341524	16	1	72.34
chr1	6158545	6158634	KCNAB2	CCDS55	ENST00000378097	16	1	72.34
chr1	6166340	6166347	CHD5	CCDS57	ENST00000262450	41	1	10.00
chr1	6166455	6166569	CHD5	CCDS57	ENST00000262450	40	1	13.82
chr1	6166676	6166839	CHD5	CCDS57	ENST00000262450	39	1	3.01
chr1	6169855	6170050	CHD5	CCDS57	ENST00000262450	38	1	15.72
chr1	6170454	6170586	CHD5	CCDS57	ENST00000262450	37	1	47.99
chr1	6171835	6171943	CHD5	CCDS57	ENST00000262450	36	1	14.26
chr1	6172200	6172337	CHD5	CCDS57	ENST00000262450	35	1	77.07
chr1	6172969	6173058	CHD5	CCDS57	ENST00000262450	34	1	39.74
chr1	6181165	6181297	CHD5	CCDS57	ENST00000262450	33	1	31.62
chr1	6181554	6181633	CHD5	CCDS57	ENST00000262450	32	1	40.89
chr1	6184008	6184167	CHD5	CCDS57	ENST00000262450	31	1	25.35
chr1	6184577	6184721	CHD5	CCDS57	ENST00000262450	30	1	7.61
chr1	6185160	6185293	CHD5	CCDS57	ENST00000262450	29	1	16.33
chr1	6185584	6185672	CHD5	CCDS57	ENST00000262450	28	1	23.03
chr1	6185826	6185918	CHD5	CCDS57	ENST00000262450	27	1	30.59
chr1	6186632	6186806	CHD5	CCDS57	ENST00000262450	26	1	17.49
chr1	6188106	6188278	CHD5	CCDS57	ENST00000262450	25	1	16.05
chr1	6188559	6188669	CHD5	CCDS57	ENST00000262450	24	1	22.51
chr1	6188898	6189129	CHD5	CCDS57	ENST00000262450	23	1	9.06
chr1	6190264	6190388	CHD5	CCDS57	ENST00000262450	22	1	19.91
chr1	6191691	6191808	CHD5	CCDS57	ENST00000262450	21	1	35.53
chr1	6194188	6194319	CHD5	CCDS57	ENST00000262450	20	1	22.41
chr1	6194778	6194919	CHD5	CCDS57	ENST00000262450	19	1	65.85
chr1	6195290	6195463	CHD5	CCDS57	ENST00000262450	18	1	15.90
chr1	6196577	6196698	CHD5	CCDS57	ENST00000262450	17	1	41.11
chr1	6196788	6196925	CHD5	CCDS57	ENST00000262450	16	1	31.64
chr1	6202188	6202388	CHD5	CCDS57	ENST00000262450	15	1	33.48
chr1	6202474	6202665	CHD5	CCDS57	ENST00000262450	14	1	17.99
chr1	6203883	6203991	CHD5	CCDS57	ENST00000262450	13	1	42.61
chr1	6204084	6204215	CHD5	CCDS57	ENST00000262450	12	1	62.45
chr1	6206272	6206483	CHD5	CCDS57	ENST00000262450	11	1	45.31
chr1	6206725	6206931	CHD5	CCDS57	ENST00000262450	10	1	14.62
chr1	6208914	6209135	CHD5	CCDS57	ENST00000262450	9	1	5.59
chr1	6209306	6209472	CHD5	CCDS57	ENST00000262450	8	1	18.19
chr1	6211092	6211215	CHD5	CCDS57	ENST00000262450	7	1	32.43
chr1	6212472	6212596	CHD5	CCDS57	ENST00000262450	6	1	35.49
chr1	6214720	6214958	CHD5	CCDS57	ENST00000262450	5	1	5.26
chr1	6215659	6215777	CHD5	CCDS57	ENST00000262450	4	1	41.36
chr1	6219396	6219575	CHD5	CCDS57	ENST00000262450	3	1	228.52
chr1	6228210	6228337	CHD5	CCDS57	ENST00000262450	2	1	63.48
chr1	6240005	6240083	CHD5	CCDS57	ENST00000262450	1	1	0.00
chr1	6246732	6246876	RPL22	CCDS58	ENST00000234875	4	1	113.03
chr1	6252990	6253114	RPL22	CCDS58	ENST00000234875	3	1	65.21
chr1	6257712	6257816	RPL22	CCDS58	ENST00000234875	2	1	62.26
chr1	6259622	6259633	RPL22	CCDS58	ENST00000234875	1	1	8.92
chr1	6266596	6266786	RNF207	CCDS59	ENST00000377939	2	1	7.37
chr1	6267439	6267571	RNF207	CCDS59	ENST00000377939	3	1	4.44
chr1	6268941	6269085	RNF207	CCDS59	ENST00000377939	4	1	1.27
chr1	6269175	6269256	RNF207	CCDS59	ENST00000377939	5	1	3.40
chr1	6269328	6269403	RNF207	CCDS59	ENST00000377939	6	1	3.72
chr1	6269474	6269599	RNF207	CCDS59	ENST00000377939	7	1	3.44
chr1	6269984	6270030	RNF207	CCDS59	ENST00000377939	8	1	15.70
chr1	6270283	6270355	RNF207	CCDS59	ENST00000377939	9	1	17.59
chr1	6270430	6270498	RNF207	CCDS59	ENST00000377939	10	1	18.77
chr1	6270930	6270998	RNF207	CCDS59	ENST00000377939	11	1	7.70
chr1	6271081	6271178	RNF207	CCDS59	ENST00000377939	12	1	5.09
chr1	6271927	6272113	RNF207	CCDS59	ENST00000377939	13	1	4.61
chr1	6272291	6272476	RNF207	CCDS59	ENST00000377939	14	1	20.49
chr1	6272742	6272793	RNF207	CCDS59	ENST00000377939	15	1	70.35
chr1	6273126	6273243	RNF207	CCDS59	ENST00000377939	16	1	15.94
chr1	6278349	6278429	RNF207	CCDS59	ENST00000377939	17	1	45.41
chr1	6279296	6279467	RNF207	CCDS59	ENST00000377939	18	1	32.37
chr1	6285140	6285322	ICMT	CCDS61	ENST00000343813	5	1	29.83
chr1	6291962	6292179	ICMT	CCDS61	ENST00000343813	4	1	92.62
chr1	6293534	6293703	ICMT	CCDS61	ENST00000343813	3	1	34.91
chr1	6294946	6295034	ICMT	CCDS61	ENST00000343813	2	1	48.28
chr1	6295777	6295971	ICMT	CCDS61	ENST00000343813	1	1	0.00
chr1	6304426	6304506	HES3	CCDS41238	ENST00000377898	2	1	14.16
chr1	6304608	6304689	HES3	CCDS41238	ENST00000377898	3	1	21.21
chr1	6305170	6305567	HES3	CCDS41238	ENST00000377898	4	1	2.76
chr1	6309398	6310063	GPR153	CCDS64	ENST00000377893	6	1	0.22
chr1	6310500	6310684	GPR153	CCDS64	ENST00000377893	5	1	11.24
chr1	6311398	6311590	GPR153	CCDS64	ENST00000377893	4	1	11.40
chr1	6313778	6314207	GPR153	CCDS64	ENST00000377893	3	1	25.44
chr1	6314610	6314965	GPR153	CCDS64	ENST00000377893	2	1	19.75
chr1	6324657	6324755	ACOT7	CCDS30573	ENST00000361521	9	1	61.23
chr1	6324657	6324755	ACOT7	CCDS67	ENST00000377842	9	1	61.23
chr1	6324657	6324755	ACOT7	CCDS66	ENST00000377845	9	1	61.23
chr1	6324657	6324755	ACOT7	CCDS65	ENST00000377855	9	1	61.23
chr1	6341162	6341346	ACOT7	CCDS30573	ENST00000361521	8	1	23.97
chr1	6341162	6341346	ACOT7	CCDS67	ENST00000377842	8	1	23.97
chr1	6341162	6341346	ACOT7	CCDS66	ENST00000377845	8	1	23.97
chr1	6341162	6341346	ACOT7	CCDS65	ENST00000377855	8	1	23.97
chr1	6354924	6355040	ACOT7	CCDS30573	ENST00000361521	7	1	22.91
chr1	6354924	6355040	ACOT7	CCDS67	ENST00000377842	7	1	22.91
chr1	6354924	6355040	ACOT7	CCDS66	ENST00000377845	7	1	22.91
chr1	6354924	6355040	ACOT7	CCDS65	ENST00000377855	7	1	22.91
chr1	6378552	6378638	ACOT7	CCDS30573	ENST00000361521	6	1	37.38
chr1	6378552	6378638	ACOT7	CCDS67	ENST00000377842	6	1	37.38
chr1	6378552	6378638	ACOT7	CCDS66	ENST00000377845	6	1	37.38
chr1	6378552	6378638	ACOT7	CCDS65	ENST00000377855	6	1	37.38
chr1	6387359	6387473	ACOT7	CCDS30573	ENST00000361521	5	1	26.50
chr1	6387359	6387473	ACOT7	CCDS67	ENST00000377842	5	1	26.50
chr1	6387359	6387473	ACOT7	CCDS66	ENST00000377845	5	1	26.50
chr1	6387359	6387473	ACOT7	CCDS65	ENST00000377855	5	1	26.50
chr1	6393537	6393628	ACOT7	CCDS30573	ENST00000361521	4	1	62.05
chr1	6393537	6393628	ACOT7	CCDS67	ENST00000377842	4	1	62.05
chr1	6393537	6393628	ACOT7	CCDS66	ENST00000377845	4	1	62.05
chr1	6393537	6393628	ACOT7	CCDS65	ENST00000377855	4	1	62.05
chr1	6399493	6399649	ACOT7	CCDS30573	ENST00000361521	3	1	6.97
chr1	6399493	6399649	ACOT7	CCDS67	ENST00000377842	3	1	6.97
chr1	6399493	6399649	ACOT7	CCDS66	ENST00000377845	3	1	6.97
chr1	6399493	6399649	ACOT7	CCDS65	ENST00000377855	3	1	6.97
chr1	6409809	6409926	ACOT7	CCDS30573	ENST00000361521	2	1	26.81
chr1	6409809	6409926	ACOT7	CCDS67	ENST00000377842	2	1	26.81
chr1	6409809	6409926	ACOT7	CCDS66	ENST00000377845	2	1	26.81
chr1	6409809	6409926	ACOT7	CCDS65	ENST00000377855	2	1	26.81
chr1	6418886	6418905	ACOT7	CCDS67	ENST00000377842	1	1	41.00
chr1	6420630	6420712	ACOT7	CCDS66	ENST00000377845	1	1	50.76
chr1	6445554	6445726	ACOT7	CCDS65	ENST00000377855	1	1	17.46
chr1	6453317	6453459	ACOT7	CCDS30573	ENST00000361521	1	1	0.31
chr1	6478933	6479213	HES2	CCDS30574	ENST00000377834	4	1	0.64
chr1	6479301	6479400	HES2	CCDS30574	ENST00000377834	3	1	7.14
chr1	6479667	6479762	HES2	CCDS30574	ENST00000377834	2	1	0.95
chr1	6479836	6479880	HES2	CCDS30574	ENST00000377834	1	1	1.51
chr1	6485016	6485309	ESPN	CCDS70	ENST00000377828	1	1	0.31
chr1	6488286	6488479	ESPN	CCDS70	ENST00000377828	2	1	17.70
chr1	6500314	6500500	ESPN	CCDS70	ENST00000377828	3	1	3.29
chr1	6500686	6500868	ESPN	CCDS70	ENST00000377828	4	1	1.31
chr1	6500994	6501125	ESPN	CCDS70	ENST00000377828	5	1	3.36
chr1	6504541	6504742	ESPN	CCDS70	ENST00000377828	6	1	9.06
chr1	6505724	6505995	ESPN	CCDS70	ENST00000377828	7	1	3.25
chr1	6508701	6509151	ESPN	CCDS70	ENST00000377828	8	1	0.00
chr1	6511663	6511808	ESPN	CCDS70	ENST00000377828	9	1	5.58
chr1	6511893	6512156	ESPN	CCDS70	ENST00000377828	10	1	7.26
chr1	6517244	6517323	ESPN	CCDS70	ENST00000377828	11	1	19.89
chr1	6517421	6517432	ESPN	CCDS70	ENST00000377828	12	1	23.83
chr1	6520059	6520206	ESPN	CCDS70	ENST00000377828	13	1	16.18
chr1	6521494	6521822	TNFRSF25	CCDS71	ENST00000356876	10	1	6.31
chr1	6521494	6521822	TNFRSF25	CCDS72	ENST00000377782	10	1	6.31
chr1	6521494	6521822	TNFRSF25	CCDS75	ENST00000351748	5	1	6.31
chr1	6521494	6521822	TNFRSF25	CCDS74	ENST00000348333	9	1	6.31
chr1	6521494	6521822	TNFRSF25	CCDS73	ENST00000351959	9	1	6.31
chr1	6522054	6522234	TNFRSF25	CCDS75	ENST00000351748	4	1	33.62
chr1	6522054	6522234	TNFRSF25	CCDS74	ENST00000348333	8	1	33.62
chr1	6522054	6522234	TNFRSF25	CCDS73	ENST00000351959	8	1	33.62
chr1	6522054	6522234	TNFRSF25	CCDS71	ENST00000356876	9	1	33.62
chr1	6522054	6522234	TNFRSF25	CCDS72	ENST00000377782	9	1	33.62
chr1	6522689	6522723	TNFRSF25	CCDS75	ENST00000351748	3	1	54.17
chr1	6522689	6522723	TNFRSF25	CCDS73	ENST00000351959	7	1	54.17
chr1	6522689	6522726	TNFRSF25	CCDS74	ENST00000348333	7	1	54.00
chr1	6522689	6522726	TNFRSF25	CCDS71	ENST00000356876	8	1	54.00
chr1	6522689	6522726	TNFRSF25	CCDS72	ENST00000377782	8	1	54.00
chr1	6522923	6523030	TNFRSF25	CCDS74	ENST00000348333	6	1	21.55
chr1	6522923	6523030	TNFRSF25	CCDS71	ENST00000356876	7	1	21.55
chr1	6522923	6523030	TNFRSF25	CCDS72	ENST00000377782	7	1	21.55
chr1	6523125	6523207	TNFRSF25	CCDS72	ENST00000377782	6	1	12.33
chr1	6523132	6523187	TNFRSF25	CCDS74	ENST00000348333	5	1	13.04
chr1	6523132	6523187	TNFRSF25	CCDS73	ENST00000351959	6	1	13.04
chr1	6523132	6523187	TNFRSF25	CCDS71	ENST00000356876	6	1	13.04
chr1	6524435	6524513	TNFRSF25	CCDS74	ENST00000348333	4	1	17.04
chr1	6524435	6524513	TNFRSF25	CCDS73	ENST00000351959	5	1	17.04
chr1	6524435	6524513	TNFRSF25	CCDS71	ENST00000356876	5	1	17.04
chr1	6524435	6524513	TNFRSF25	CCDS72	ENST00000377782	5	1	17.04
chr1	6524612	6524779	TNFRSF25	CCDS74	ENST00000348333	3	1	26.66
chr1	6524612	6524779	TNFRSF25	CCDS73	ENST00000351959	4	1	26.66
chr1	6524612	6524779	TNFRSF25	CCDS71	ENST00000356876	4	1	26.66
chr1	6524612	6524779	TNFRSF25	CCDS72	ENST00000377782	4	1	26.66
chr1	6525148	6525282	TNFRSF25	CCDS73	ENST00000351959	3	1	33.76
chr1	6525148	6525282	TNFRSF25	CCDS71	ENST00000356876	3	1	33.76
chr1	6525148	6525282	TNFRSF25	CCDS72	ENST00000377782	3	1	33.76
chr1	6525500	6525620	TNFRSF25	CCDS74	ENST00000348333	2	1	15.26
chr1	6525500	6525620	TNFRSF25	CCDS75	ENST00000351748	2	1	15.26
chr1	6525500	6525620	TNFRSF25	CCDS73	ENST00000351959	2	1	15.26
chr1	6525500	6525620	TNFRSF25	CCDS71	ENST00000356876	2	1	15.26
chr1	6525500	6525620	TNFRSF25	CCDS72	ENST00000377782	2	1	15.26
chr1	6526129	6526167	TNFRSF25	CCDS74	ENST00000348333	1	1	1.62
chr1	6526129	6526167	TNFRSF25	CCDS75	ENST00000351748	1	1	1.62
chr1	6526129	6526167	TNFRSF25	CCDS73	ENST00000351959	1	1	1.62
chr1	6526129	6526167	TNFRSF25	CCDS71	ENST00000356876	1	1	1.62
chr1	6526129	6526167	TNFRSF25	CCDS72	ENST00000377782	1	1	1.62
chr1	6527623	6527632	PLEKHG5	CCDS79	ENST00000340850	21	1	19.80
chr1	6527623	6527632	PLEKHG5	CCDS79	ENST00000377728	21	1	19.80
chr1	6527623	6527632	PLEKHG5	CCDS79	ENST00000400913	21	1	19.80
chr1	6527623	6527632	PLEKHG5	CCDS79	ENST00000377737	22	1	19.80
chr1	6527623	6527632	PLEKHG5	CCDS41240	ENST00000377748	22	1	19.80
chr1	6527623	6527632	PLEKHG5	CCDS41241	ENST00000400915	22	1	19.80
chr1	6527885	6528646	PLEKHG5	CCDS79	ENST00000340850	20	1	6.43
chr1	6527885	6528646	PLEKHG5	CCDS79	ENST00000377728	20	1	6.43
chr1	6527885	6528646	PLEKHG5	CCDS79	ENST00000400913	20	1	6.43
chr1	6527885	6528646	PLEKHG5	CCDS79	ENST00000377737	21	1	6.43
chr1	6527885	6528646	PLEKHG5	CCDS41240	ENST00000377748	21	1	6.43
chr1	6527885	6528646	PLEKHG5	CCDS41241	ENST00000400915	21	1	6.43
chr1	6529102	6529301	PLEKHG5	CCDS79	ENST00000340850	19	1	23.80
chr1	6529102	6529301	PLEKHG5	CCDS79	ENST00000377728	19	1	23.80
chr1	6529102	6529301	PLEKHG5	CCDS79	ENST00000400913	19	1	23.80
chr1	6529102	6529301	PLEKHG5	CCDS79	ENST00000377737	20	1	23.80
chr1	6529102	6529301	PLEKHG5	CCDS41240	ENST00000377748	20	1	23.80
chr1	6529102	6529301	PLEKHG5	CCDS41241	ENST00000400915	20	1	23.80
chr1	6529395	6529510	PLEKHG5	CCDS79	ENST00000340850	18	1	28.63
chr1	6529395	6529510	PLEKHG5	CCDS79	ENST00000377728	18	1	28.63
chr1	6529395	6529510	PLEKHG5	CCDS79	ENST00000400913	18	1	28.63
chr1	6529395	6529510	PLEKHG5	CCDS79	ENST00000377737	19	1	28.63
chr1	6529395	6529510	PLEKHG5	CCDS41240	ENST00000377748	19	1	28.63
chr1	6529395	6529510	PLEKHG5	CCDS41241	ENST00000400915	19	1	28.63
chr1	6529604	6529736	PLEKHG5	CCDS79	ENST00000340850	17	1	16.23
chr1	6529604	6529736	PLEKHG5	CCDS79	ENST00000377728	17	1	16.23
chr1	6529604	6529736	PLEKHG5	CCDS79	ENST00000400913	17	1	16.23
chr1	6529604	6529736	PLEKHG5	CCDS79	ENST00000377737	18	1	16.23
chr1	6529604	6529736	PLEKHG5	CCDS41240	ENST00000377748	18	1	16.23
chr1	6529604	6529736	PLEKHG5	CCDS41241	ENST00000400915	18	1	16.23
chr1	6530296	6530415	PLEKHG5	CCDS79	ENST00000340850	16	1	41.85
chr1	6530296	6530415	PLEKHG5	CCDS79	ENST00000377728	16	1	41.85
chr1	6530296	6530415	PLEKHG5	CCDS79	ENST00000400913	16	1	41.85
chr1	6530296	6530415	PLEKHG5	CCDS79	ENST00000377737	17	1	41.85
chr1	6530296	6530415	PLEKHG5	CCDS41240	ENST00000377748	17	1	41.85
chr1	6530296	6530415	PLEKHG5	CCDS41241	ENST00000400915	17	1	41.85
chr1	6530566	6530703	PLEKHG5	CCDS79	ENST00000340850	15	1	9.57
chr1	6530566	6530703	PLEKHG5	CCDS79	ENST00000377728	15	1	9.57
chr1	6530566	6530703	PLEKHG5	CCDS79	ENST00000400913	15	1	9.57
chr1	6530566	6530703	PLEKHG5	CCDS79	ENST00000377737	16	1	9.57
chr1	6530566	6530703	PLEKHG5	CCDS41240	ENST00000377748	16	1	9.57
chr1	6530566	6530703	PLEKHG5	CCDS41241	ENST00000400915	16	1	9.57
chr1	6530795	6530944	PLEKHG5	CCDS79	ENST00000340850	14	1	7.70
chr1	6530795	6530944	PLEKHG5	CCDS79	ENST00000377728	14	1	7.70
chr1	6530795	6530944	PLEKHG5	CCDS79	ENST00000400913	14	1	7.70
chr1	6530795	6530944	PLEKHG5	CCDS79	ENST00000377737	15	1	7.70
chr1	6530795	6530944	PLEKHG5	CCDS41240	ENST00000377748	15	1	7.70
chr1	6530795	6530944	PLEKHG5	CCDS41241	ENST00000400915	15	1	7.70
chr1	6531050	6531160	PLEKHG5	CCDS79	ENST00000340850	13	1	9.51
chr1	6531050	6531160	PLEKHG5	CCDS79	ENST00000377728	13	1	9.51
chr1	6531050	6531160	PLEKHG5	CCDS79	ENST00000400913	13	1	9.51
chr1	6531050	6531160	PLEKHG5	CCDS79	ENST00000377737	14	1	9.51
chr1	6531050	6531160	PLEKHG5	CCDS41240	ENST00000377748	14	1	9.51
chr1	6531050	6531160	PLEKHG5	CCDS41241	ENST00000400915	14	1	9.51
chr1	6531548	6531697	PLEKHG5	CCDS79	ENST00000340850	12	1	3.16
chr1	6531548	6531697	PLEKHG5	CCDS79	ENST00000377728	12	1	3.16
chr1	6531548	6531697	PLEKHG5	CCDS79	ENST00000400913	12	1	3.16
chr1	6531548	6531697	PLEKHG5	CCDS79	ENST00000377737	13	1	3.16
chr1	6531548	6531697	PLEKHG5	CCDS41240	ENST00000377748	13	1	3.16
chr1	6531548	6531697	PLEKHG5	CCDS41241	ENST00000400915	13	1	3.16
chr1	6531818	6531868	PLEKHG5	CCDS79	ENST00000340850	11	1	12.14
chr1	6531818	6531868	PLEKHG5	CCDS79	ENST00000377728	11	1	12.14
chr1	6531818	6531868	PLEKHG5	CCDS79	ENST00000400913	11	1	12.14
chr1	6531818	6531868	PLEKHG5	CCDS79	ENST00000377737	12	1	12.14
chr1	6531818	6531868	PLEKHG5	CCDS41240	ENST00000377748	12	1	12.14
chr1	6531818	6531868	PLEKHG5	CCDS41241	ENST00000400915	12	1	12.14
chr1	6532587	6532682	PLEKHG5	CCDS79	ENST00000340850	10	1	15.79
chr1	6532587	6532682	PLEKHG5	CCDS79	ENST00000377728	10	1	15.79
chr1	6532587	6532682	PLEKHG5	CCDS79	ENST00000400913	10	1	15.79
chr1	6532587	6532682	PLEKHG5	CCDS79	ENST00000377737	11	1	15.79
chr1	6532587	6532682	PLEKHG5	CCDS41240	ENST00000377748	11	1	15.79
chr1	6532587	6532682	PLEKHG5	CCDS41241	ENST00000400915	11	1	15.79
chr1	6533046	6533234	PLEKHG5	CCDS79	ENST00000377737	10	1	37.61
chr1	6533046	6533234	PLEKHG5	CCDS41240	ENST00000377748	10	1	37.61
chr1	6533046	6533234	PLEKHG5	CCDS41241	ENST00000400915	10	1	37.61
chr1	6533046	6533234	PLEKHG5	CCDS79	ENST00000340850	9	1	37.61
chr1	6533046	6533234	PLEKHG5	CCDS79	ENST00000377728	9	1	37.61
chr1	6533046	6533234	PLEKHG5	CCDS79	ENST00000400913	9	1	37.61
chr1	6533311	6533514	PLEKHG5	CCDS79	ENST00000340850	8	1	14.93
chr1	6533311	6533514	PLEKHG5	CCDS79	ENST00000377728	8	1	14.93
chr1	6533311	6533514	PLEKHG5	CCDS79	ENST00000400913	8	1	14.93
chr1	6533311	6533514	PLEKHG5	CCDS79	ENST00000377737	9	1	14.93
chr1	6533311	6533514	PLEKHG5	CCDS41240	ENST00000377748	9	1	14.93
chr1	6533311	6533514	PLEKHG5	CCDS41241	ENST00000400915	9	1	14.93
chr1	6534073	6534224	PLEKHG5	CCDS79	ENST00000340850	7	1	7.22
chr1	6534073	6534224	PLEKHG5	CCDS79	ENST00000377728	7	1	7.22
chr1	6534073	6534224	PLEKHG5	CCDS79	ENST00000400913	7	1	7.22
chr1	6534073	6534224	PLEKHG5	CCDS79	ENST00000377737	8	1	7.22
chr1	6534073	6534224	PLEKHG5	CCDS41240	ENST00000377748	8	1	7.22
chr1	6534073	6534224	PLEKHG5	CCDS41241	ENST00000400915	8	1	7.22
chr1	6534511	6534647	PLEKHG5	CCDS79	ENST00000340850	6	1	13.70
chr1	6534511	6534647	PLEKHG5	CCDS79	ENST00000377728	6	1	13.70
chr1	6534511	6534647	PLEKHG5	CCDS79	ENST00000400913	6	1	13.70
chr1	6534511	6534647	PLEKHG5	CCDS79	ENST00000377737	7	1	13.70
chr1	6534511	6534647	PLEKHG5	CCDS41240	ENST00000377748	7	1	13.70
chr1	6534511	6534647	PLEKHG5	CCDS41241	ENST00000400915	7	1	13.70
chr1	6535107	6535198	PLEKHG5	CCDS79	ENST00000340850	5	1	21.45
chr1	6535107	6535198	PLEKHG5	CCDS79	ENST00000377728	5	1	21.45
chr1	6535107	6535198	PLEKHG5	CCDS79	ENST00000400913	5	1	21.45
chr1	6535107	6535198	PLEKHG5	CCDS79	ENST00000377737	6	1	21.45
chr1	6535107	6535198	PLEKHG5	CCDS41240	ENST00000377748	6	1	21.45
chr1	6535107	6535198	PLEKHG5	CCDS41241	ENST00000400915	6	1	21.45
chr1	6535522	6535582	PLEKHG5	CCDS79	ENST00000340850	4	1	45.43
chr1	6535522	6535582	PLEKHG5	CCDS79	ENST00000377728	4	1	45.43
chr1	6535522	6535582	PLEKHG5	CCDS79	ENST00000400913	4	1	45.43
chr1	6535522	6535582	PLEKHG5	CCDS79	ENST00000377737	5	1	45.43
chr1	6535522	6535582	PLEKHG5	CCDS41240	ENST00000377748	5	1	45.43
chr1	6535522	6535582	PLEKHG5	CCDS41241	ENST00000400915	5	1	45.43
chr1	6535991	6536096	PLEKHG5	CCDS79	ENST00000340850	3	1	16.26
chr1	6535991	6536096	PLEKHG5	CCDS79	ENST00000377728	3	1	16.26
chr1	6535991	6536096	PLEKHG5	CCDS79	ENST00000400913	3	1	16.26
chr1	6535991	6536096	PLEKHG5	CCDS79	ENST00000377737	4	1	16.26
chr1	6535991	6536096	PLEKHG5	CCDS41240	ENST00000377748	4	1	16.26
chr1	6535991	6536096	PLEKHG5	CCDS41241	ENST00000400915	4	1	16.26
chr1	6537589	6537631	PLEKHG5	CCDS79	ENST00000340850	2	1	32.35
chr1	6537589	6537631	PLEKHG5	CCDS79	ENST00000377728	2	1	32.35
chr1	6537589	6537631	PLEKHG5	CCDS79	ENST00000400913	2	1	32.35
chr1	6537589	6537631	PLEKHG5	CCDS79	ENST00000377737	3	1	32.35
chr1	6537589	6537718	PLEKHG5	CCDS41240	ENST00000377748	3	1	27.05
chr1	6537589	6537718	PLEKHG5	CCDS41241	ENST00000400915	3	1	27.05
chr1	6556553	6556629	PLEKHG5	CCDS41240	ENST00000377748	2	1	21.23
chr1	6556553	6556629	PLEKHG5	CCDS41241	ENST00000400915	2	1	21.23
chr1	6557380	6557383	PLEKHG5	CCDS41241	ENST00000400915	1	1	0.00
chr1	6579505	6579571	PLEKHG5	CCDS41240	ENST00000377748	1	1	74.87
chr1	6585914	6586063	NOL9	CCDS80	ENST00000377705	12	1	82.77
chr1	6586756	6586889	NOL9	CCDS80	ENST00000377705	11	1	47.80
chr1	6589054	6589231	NOL9	CCDS80	ENST00000377705	10	1	80.73
chr1	6592028	6592139	NOL9	CCDS80	ENST00000377705	9	1	78.46
chr1	6592523	6592820	NOL9	CCDS80	ENST00000377705	8	1	72.33
chr1	6593340	6593501	NOL9	CCDS80	ENST00000377705	7	1	51.77
chr1	6601890	6601987	NOL9	CCDS80	ENST00000377705	6	1	122.36
chr1	6604886	6604982	NOL9	CCDS80	ENST00000377705	5	1	97.06
chr1	6605105	6605240	NOL9	CCDS80	ENST00000377705	4	1	175.34
chr1	6609631	6609758	NOL9	CCDS80	ENST00000377705	3	1	58.99
chr1	6610456	6610675	NOL9	CCDS80	ENST00000377705	2	1	67.95
chr1	6614167	6614562	NOL9	CCDS80	ENST00000377705	1	1	0.13
chr1	6615434	6615624	TAS1R1	CCDS83	ENST00000328191	1	1	22.07
chr1	6615434	6615624	TAS1R1	CCDS81	ENST00000333172	1	1	22.07
chr1	6615434	6615624	TAS1R1	CCDS82	ENST00000351136	1	1	22.07
chr1	6615434	6615624	TAS1R1	CCDS44053	ENST00000437392	1	1	22.07
chr1	6630969	6631275	TAS1R1	CCDS83	ENST00000328191	2	1	36.56
chr1	6630969	6631275	TAS1R1	CCDS81	ENST00000333172	2	1	36.56
chr1	6630969	6631275	TAS1R1	CCDS82	ENST00000351136	2	1	36.56
chr1	6630969	6631275	TAS1R1	CCDS44053	ENST00000437392	2	1	36.56
chr1	6634691	6635452	TAS1R1	CCDS83	ENST00000328191	3	1	26.30
chr1	6634691	6635452	TAS1R1	CCDS81	ENST00000333172	3	1	26.30
chr1	6636475	6636687	TAS1R1	CCDS82	ENST00000351136	3	1	50.39
chr1	6636475	6636687	TAS1R1	CCDS44053	ENST00000437392	3	1	50.39
chr1	6636475	6636687	TAS1R1	CCDS81	ENST00000333172	4	1	50.39
chr1	6637010	6637130	TAS1R1	CCDS82	ENST00000351136	4	1	67.80
chr1	6637010	6637130	TAS1R1	CCDS44053	ENST00000437392	4	1	67.80
chr1	6637010	6637130	TAS1R1	CCDS81	ENST00000333172	5	1	67.80
chr1	6638713	6638895	TAS1R1	CCDS83	ENST00000328191	4	1	26.04
chr1	6638713	6639644	TAS1R1	CCDS82	ENST00000351136	5	1	42.27
chr1	6638713	6639644	TAS1R1	CCDS81	ENST00000333172	6	1	42.27
chr1	6639356	6639498	TAS1R1	CCDS44053	ENST00000437392	5	1	52.14
chr1	6640670	6641359	ZBTB48	CCDS84	ENST00000377674	2	1	31.87
chr1	6642118	6642359	ZBTB48	CCDS84	ENST00000377674	3	1	50.02
chr1	6645979	6646090	ZBTB48	CCDS84	ENST00000377674	4	1	44.05
chr1	6646755	6646847	ZBTB48	CCDS84	ENST00000377674	5	1	20.48
chr1	6647265	6647351	ZBTB48	CCDS84	ENST00000377674	6	1	35.51
chr1	6647538	6647692	ZBTB48	CCDS84	ENST00000377674	7	1	26.04
chr1	6648120	6648256	ZBTB48	CCDS84	ENST00000377674	8	1	24.72
chr1	6648338	6648502	ZBTB48	CCDS84	ENST00000377674	9	1	12.95
chr1	6648816	6648904	ZBTB48	CCDS84	ENST00000377674	10	1	37.76
chr1	6648976	6649272	ZBTB48	CCDS84	ENST00000377674	11	1	15.90
chr1	6653425	6653718	KLHL21	CCDS30575	ENST00000377658	4	1	15.67
chr1	6655545	6655617	KLHL21	CCDS30575	ENST00000377658	3	1	74.99
chr1	6659107	6659512	KLHL21	CCDS30575	ENST00000377658	2	1	20.27
chr1	6661857	6662877	KLHL21	CCDS30575	ENST00000377658	1	1	2.40
chr1	6674127	6674165	PHF13	CCDS85	ENST00000377648	1	1	5.95
chr1	6676817	6676918	PHF13	CCDS85	ENST00000377648	2	1	61.50
chr1	6679863	6680397	PHF13	CCDS85	ENST00000377648	3	1	16.81
chr1	6681471	6681697	PHF13	CCDS85	ENST00000377648	4	1	20.38
chr1	6685279	6685352	THAP3	CCDS86	ENST00000377627	1	1	1.39
chr1	6688559	6688751	THAP3	CCDS86	ENST00000377627	2	1	30.00
chr1	6690348	6690413	THAP3	CCDS86	ENST00000377627	3	1	45.94
chr1	6692430	6692555	THAP3	CCDS86	ENST00000377627	4	1	15.59
chr1	6694080	6694148	THAP3	CCDS86	ENST00000377627	5	1	75.35
chr1	6695735	6695760	DNAJC11	CCDS87	ENST00000377577	16	1	91.19
chr1	6696177	6696306	DNAJC11	CCDS87	ENST00000377577	15	1	35.48
chr1	6697258	6697400	DNAJC11	CCDS87	ENST00000377577	14	1	49.60
chr1	6697507	6697564	DNAJC11	CCDS87	ENST00000377577	13	1	42.41
chr1	6698355	6698424	DNAJC11	CCDS87	ENST00000377577	12	1	20.97
chr1	6699962	6700117	DNAJC11	CCDS87	ENST00000377577	11	1	47.79
chr1	6704618	6704734	DNAJC11	CCDS87	ENST00000377577	10	1	25.67
chr1	6705101	6705186	DNAJC11	CCDS87	ENST00000377577	9	1	55.01
chr1	6705849	6706038	DNAJC11	CCDS87	ENST00000377577	8	1	37.79
chr1	6711589	6711662	DNAJC11	CCDS87	ENST00000377577	7	1	74.23
chr1	6712889	6713011	DNAJC11	CCDS87	ENST00000377577	6	1	68.72
chr1	6713971	6714099	DNAJC11	CCDS87	ENST00000377577	5	1	72.16
chr1	6727769	6727870	DNAJC11	CCDS87	ENST00000377577	4	1	33.28
chr1	6738454	6738527	DNAJC11	CCDS87	ENST00000377577	3	1	100.34
chr1	6740968	6741097	DNAJC11	CCDS87	ENST00000377577	2	1	136.95
chr1	6761789	6761860	DNAJC11	CCDS87	ENST00000377577	1	1	18.58
chr1	6845591	6845635	CAMTA1	CCDS30576	ENST00000303635	1	1	1.51
chr1	6880241	6880310	CAMTA1	CCDS30576	ENST00000303635	2	1	72.97
chr1	6885152	6885270	CAMTA1	CCDS30576	ENST00000303635	3	1	112.78
chr1	7151364	7151431	CAMTA1	CCDS30576	ENST00000303635	4	1	83.76
chr1	7309551	7309686	CAMTA1	CCDS30576	ENST00000303635	5	1	86.25
chr1	7527890	7527961	CAMTA1	CCDS30576	ENST00000303635	6	1	72.26
chr1	7700460	7700613	CAMTA1	CCDS30576	ENST00000303635	7	1	13.79
chr1	7721786	7721926	CAMTA1	CCDS30576	ENST00000303635	8	1	15.79
chr1	7723413	7725259	CAMTA1	CCDS30576	ENST00000303635	9	1	12.40
chr1	7730971	7731097	CAMTA1	CCDS30576	ENST00000303635	10	1	20.83
chr1	7737659	7737793	CAMTA1	CCDS30576	ENST00000303635	11	1	50.50
chr1	7792508	7792659	CAMTA1	CCDS30576	ENST00000303635	12	1	37.62
chr1	7796404	7796600	CAMTA1	CCDS30576	ENST00000303635	13	1	39.77
chr1	7796991	7797069	CAMTA1	CCDS30576	ENST00000303635	14	1	78.56
chr1	7797315	7797630	CAMTA1	CCDS30576	ENST00000303635	15	1	37.96
chr1	7798019	7798542	CAMTA1	CCDS30576	ENST00000303635	16	1	31.11
chr1	7804895	7805082	CAMTA1	CCDS30576	ENST00000303635	17	1	56.58
chr1	7805905	7806151	CAMTA1	CCDS30576	ENST00000303635	18	1	85.03
chr1	7807770	7807841	CAMTA1	CCDS30576	ENST00000303635	19	1	59.06
chr1	7811259	7811452	CAMTA1	CCDS30576	ENST00000303635	20	1	22.86
chr1	7812519	7812593	CAMTA1	CCDS30576	ENST00000303635	21	1	43.07
chr1	7815698	7815728	CAMTA1	CCDS30576	ENST00000303635	22	1	330.42
chr1	7826519	7826551	CAMTA1	CCDS30576	ENST00000303635	23	1	153.79
chr1	7831444	7831445	VAMP3	CCDS88	ENST00000054666	1	1	1.00
chr1	7833502	7833571	VAMP3	CCDS88	ENST00000054666	2	1	76.17
chr1	7837220	7837378	VAMP3	CCDS88	ENST00000054666	3	1	71.09
chr1	7838178	7838229	VAMP3	CCDS88	ENST00000054666	4	1	97.40
chr1	7839686	7839705	VAMP3	CCDS88	ENST00000054666	5	1	188.30
chr1	7844938	7845065	PER3	CCDS89	ENST00000361923	1	1	13.45
chr1	7845501	7845646	PER3	CCDS89	ENST00000361923	2	1	35.10
chr1	7846781	7846896	PER3	CCDS89	ENST00000361923	3	1	63.69
chr1	7848105	7848306	PER3	CCDS89	ENST00000361923	4	1	47.29
chr1	7854020	7854068	PER3	CCDS89	ENST00000361923	5	1	112.00
chr1	7858585	7858733	PER3	CCDS89	ENST00000361923	6	1	72.09
chr1	7861173	7861251	PER3	CCDS89	ENST00000361923	7	1	43.92
chr1	7863107	7863213	PER3	CCDS89	ENST00000361923	8	1	103.99
chr1	7863752	7863908	PER3	CCDS89	ENST00000361923	9	1	101.13
chr1	7868953	7869058	PER3	CCDS89	ENST00000361923	10	1	56.42
chr1	7869953	7870081	PER3	CCDS89	ENST00000361923	11	1	33.75
chr1	7870498	7870627	PER3	CCDS89	ENST00000361923	12	1	60.76
chr1	7879345	7879480	PER3	CCDS89	ENST00000361923	13	1	57.86
chr1	7880175	7880299	PER3	CCDS89	ENST00000361923	14	1	83.68
chr1	7880527	7880700	PER3	CCDS89	ENST00000361923	15	1	41.34
chr1	7886540	7886770	PER3	CCDS89	ENST00000361923	16	1	51.43
chr1	7887178	7887875	PER3	CCDS89	ENST00000361923	17	1	16.52
chr1	7889897	7890221	PER3	CCDS89	ENST00000361923	18	1	30.90
chr1	7895822	7896005	PER3	CCDS89	ENST00000361923	19	1	65.24
chr1	7897059	7897209	PER3	CCDS89	ENST00000361923	20	1	35.68
chr1	7902732	7902815	PER3	CCDS89	ENST00000361923	21	1	123.86
chr1	7907826	7907942	UTS2	CCDS91	ENST00000361696	4	1	93.98
chr1	7907826	7907942	UTS2	CCDS90	ENST00000054668	5	1	93.98
chr1	7909700	7909743	UTS2	CCDS91	ENST00000361696	3	1	121.43
chr1	7909700	7909743	UTS2	CCDS90	ENST00000054668	4	1	121.43
chr1	7910872	7910982	UTS2	CCDS91	ENST00000361696	2	1	71.26
chr1	7910872	7910982	UTS2	CCDS90	ENST00000054668	3	1	71.26
chr1	7912961	7912983	UTS2	CCDS90	ENST00000054668	2	1	17.17
chr1	7912961	7913063	UTS2	CCDS91	ENST00000361696	1	1	21.70
chr1	7913367	7913491	UTS2	CCDS90	ENST00000054668	1	1	89.48
chr1	7980895	7980983	TNFRSF9	CCDS92	ENST00000377507	8	1	85.29
chr1	7993222	7993356	TNFRSF9	CCDS92	ENST00000377507	7	1	52.67
chr1	7995073	7995203	TNFRSF9	CCDS92	ENST00000377507	6	1	61.11
chr1	7997750	7997816	TNFRSF9	CCDS92	ENST00000377507	5	1	154.82
chr1	7998253	7998390	TNFRSF9	CCDS92	ENST00000377507	4	1	77.84
chr1	7998781	7998888	TNFRSF9	CCDS92	ENST00000377507	3	1	97.44
chr1	7999955	8000054	TNFRSF9	CCDS92	ENST00000377507	2	1	48.15
chr1	8022846	8022935	PARK7	CCDS93	ENST00000338639	2	1	96.30
chr1	8022846	8022935	PARK7	CCDS93	ENST00000377488	2	1	96.30
chr1	8022846	8022935	PARK7	CCDS93	ENST00000377491	2	1	96.30
chr1	8022846	8022935	PARK7	CCDS93	ENST00000493678	2	1	96.30
chr1	8025384	8025485	PARK7	CCDS93	ENST00000338639	3	1	147.94
chr1	8025384	8025485	PARK7	CCDS93	ENST00000377488	3	1	147.94
chr1	8025384	8025485	PARK7	CCDS93	ENST00000377491	3	1	147.94
chr1	8025384	8025485	PARK7	CCDS93	ENST00000493678	3	1	147.94
chr1	8029405	8029464	PARK7	CCDS93	ENST00000338639	4	1	71.48
chr1	8029405	8029464	PARK7	CCDS93	ENST00000377488	4	1	71.48
chr1	8029405	8029464	PARK7	CCDS93	ENST00000377491	4	1	71.48
chr1	8029405	8029464	PARK7	CCDS93	ENST00000493678	4	1	71.48
chr1	8030954	8031023	PARK7	CCDS93	ENST00000338639	5	1	93.24
chr1	8030954	8031023	PARK7	CCDS93	ENST00000377488	5	1	93.24
chr1	8030954	8031023	PARK7	CCDS93	ENST00000377491	5	1	93.24
chr1	8030954	8031023	PARK7	CCDS93	ENST00000493678	5	1	93.24
chr1	8037712	8037798	PARK7	CCDS93	ENST00000338639	6	1	126.63
chr1	8037712	8037798	PARK7	CCDS93	ENST00000377488	6	1	126.63
chr1	8037712	8037798	PARK7	CCDS93	ENST00000377491	6	1	126.63
chr1	8037712	8037798	PARK7	CCDS93	ENST00000493678	6	1	126.63
chr1	8044954	8045114	PARK7	CCDS93	ENST00000338639	7	1	82.10
chr1	8044954	8045114	PARK7	CCDS93	ENST00000377488	7	1	82.10
chr1	8044954	8045114	PARK7	CCDS93	ENST00000377491	7	1	82.10
chr1	8044954	8045114	PARK7	CCDS93	ENST00000493678	7	1	82.10
chr1	8073270	8074456	ERRFI1	CCDS94	ENST00000377482	4	1	91.18
chr1	8075368	8075444	ERRFI1	CCDS94	ENST00000377482	3	1	72.77
chr1	8075555	8075679	ERRFI1	CCDS94	ENST00000377482	2	1	85.05
chr1	8384390	8384786	SLC45A1	CCDS30577	ENST00000289877	1	1	16.51
chr1	8384390	8384786	SLC45A1	CCDS30577	ENST00000471889	2	1	16.51
chr1	8385358	8385450	SLC45A1	CCDS30577	ENST00000289877	2	1	171.31
chr1	8385358	8385450	SLC45A1	CCDS30577	ENST00000471889	3	1	171.31
chr1	8385878	8386102	SLC45A1	CCDS30577	ENST00000289877	3	1	27.00
chr1	8385878	8386102	SLC45A1	CCDS30577	ENST00000471889	4	1	27.00
chr1	8390269	8390996	SLC45A1	CCDS30577	ENST00000289877	4	1	7.64
chr1	8390269	8390996	SLC45A1	CCDS30577	ENST00000471889	5	1	7.64
chr1	8395497	8395650	SLC45A1	CCDS30577	ENST00000289877	5	1	19.12
chr1	8395497	8395650	SLC45A1	CCDS30577	ENST00000471889	6	1	19.12
chr1	8397876	8398052	SLC45A1	CCDS30577	ENST00000289877	6	1	43.75
chr1	8397876	8398052	SLC45A1	CCDS30577	ENST00000471889	7	1	43.75
chr1	8399553	8399758	SLC45A1	CCDS30577	ENST00000289877	7	1	46.17
chr1	8399553	8399758	SLC45A1	CCDS30577	ENST00000471889	8	1	46.17
chr1	8403807	8404073	SLC45A1	CCDS30577	ENST00000289877	8	1	20.37
chr1	8403807	8404073	SLC45A1	CCDS30577	ENST00000471889	9	1	20.37
chr1	8415147	8415180	RERE	CCDS41243	ENST00000476556	13	1	88.09
chr1	8415147	8415180	RERE	CCDS95	ENST00000400908	23	1	88.09
chr1	8415147	8415180	RERE	CCDS95	ENST00000337907	24	1	88.09
chr1	8415147	8415180	RERE	CCDS41243	ENST00000440864	24	1	88.09
chr1	8415479	8415659	RERE	CCDS41243	ENST00000476556	12	1	4.25
chr1	8415479	8415659	RERE	CCDS95	ENST00000400908	22	1	4.25
chr1	8415479	8415659	RERE	CCDS95	ENST00000337907	23	1	4.25
chr1	8415479	8415659	RERE	CCDS41243	ENST00000440864	23	1	4.25
chr1	8416160	8416306	RERE	CCDS41243	ENST00000476556	11	1	18.39
chr1	8416160	8416306	RERE	CCDS95	ENST00000400908	21	1	18.39
chr1	8416160	8416306	RERE	CCDS95	ENST00000337907	22	1	18.39
chr1	8416160	8416306	RERE	CCDS41243	ENST00000440864	22	1	18.39
chr1	8418256	8418976	RERE	CCDS41243	ENST00000476556	10	1	17.89
chr1	8418256	8418976	RERE	CCDS95	ENST00000400908	20	1	17.89
chr1	8418256	8418976	RERE	CCDS95	ENST00000337907	21	1	17.89
chr1	8418256	8418976	RERE	CCDS41243	ENST00000440864	21	1	17.89
chr1	8419824	8420046	RERE	CCDS95	ENST00000400908	19	1	6.85
chr1	8419824	8420046	RERE	CCDS95	ENST00000337907	20	1	6.85
chr1	8419824	8420046	RERE	CCDS41243	ENST00000440864	20	1	6.85
chr1	8419824	8420046	RERE	CCDS41243	ENST00000476556	9	1	6.85
chr1	8420172	8421550	RERE	CCDS95	ENST00000400908	18	1	7.50
chr1	8420172	8421550	RERE	CCDS95	ENST00000337907	19	1	7.50
chr1	8420172	8421550	RERE	CCDS41243	ENST00000440864	19	1	7.50
chr1	8420172	8421550	RERE	CCDS41243	ENST00000476556	8	1	7.50
chr1	8421823	8421936	RERE	CCDS95	ENST00000400908	17	1	43.00
chr1	8421823	8421936	RERE	CCDS95	ENST00000337907	18	1	43.00
chr1	8421823	8421936	RERE	CCDS41243	ENST00000440864	18	1	43.00
chr1	8421823	8421936	RERE	CCDS41243	ENST00000476556	7	1	43.00
chr1	8422743	8422904	RERE	CCDS95	ENST00000400908	16	1	37.88
chr1	8422743	8422904	RERE	CCDS95	ENST00000337907	17	1	37.88
chr1	8422743	8422904	RERE	CCDS41243	ENST00000440864	17	1	37.88
chr1	8422743	8422904	RERE	CCDS41243	ENST00000476556	6	1	37.88
chr1	8424116	8424193	RERE	CCDS41243	ENST00000440864	16	1	37.27
chr1	8424116	8424193	RERE	CCDS41243	ENST00000476556	5	1	37.27
chr1	8424116	8424315	RERE	CCDS95	ENST00000400908	15	1	35.66
chr1	8424116	8424315	RERE	CCDS95	ENST00000337907	16	1	35.66
chr1	8424806	8424898	RERE	CCDS95	ENST00000400908	14	1	30.82
chr1	8424806	8424898	RERE	CCDS95	ENST00000337907	15	1	30.82
chr1	8425872	8426034	RERE	CCDS95	ENST00000400908	13	1	44.39
chr1	8425872	8426034	RERE	CCDS95	ENST00000337907	14	1	44.39
chr1	8482787	8482867	RERE	CCDS95	ENST00000400908	12	1	156.17
chr1	8482787	8482867	RERE	CCDS95	ENST00000337907	13	1	156.17
chr1	8525985	8526083	RERE	CCDS95	ENST00000400908	11	1	32.73
chr1	8525985	8526083	RERE	CCDS95	ENST00000337907	12	1	32.73
chr1	8555123	8555222	RERE	CCDS95	ENST00000400908	10	1	46.88
chr1	8555123	8555222	RERE	CCDS95	ENST00000337907	11	1	46.88
chr1	8557465	8557589	RERE	CCDS95	ENST00000337907	10	1	119.70
chr1	8557465	8557589	RERE	CCDS95	ENST00000400908	9	1	119.70
chr1	8568686	8568734	RERE	CCDS95	ENST00000400908	8	1	78.39
chr1	8568686	8568734	RERE	CCDS95	ENST00000337907	9	1	78.39
chr1	8601273	8601377	RERE	CCDS95	ENST00000400908	7	1	84.29
chr1	8601273	8601377	RERE	CCDS95	ENST00000337907	8	1	84.29
chr1	8616534	8616630	RERE	CCDS95	ENST00000400908	6	1	57.24
chr1	8616534	8616630	RERE	CCDS95	ENST00000337907	7	1	57.24
chr1	8617477	8617582	RERE	CCDS95	ENST00000400908	5	1	92.80
chr1	8617477	8617582	RERE	CCDS95	ENST00000337907	6	1	92.80
chr1	8674620	8674745	RERE	CCDS95	ENST00000400908	4	1	58.40
chr1	8674620	8674745	RERE	CCDS95	ENST00000337907	5	1	58.40
chr1	8684369	8684439	RERE	CCDS95	ENST00000400908	3	1	96.77
chr1	8684369	8684439	RERE	CCDS95	ENST00000337907	4	1	96.77
chr1	8716032	8716356	RERE	CCDS95	ENST00000400908	2	1	84.06
chr1	8716032	8716356	RERE	CCDS95	ENST00000337907	3	1	84.06
chr1	8921419	8921488	ENO1	CCDS97	ENST00000234590	12	1	39.39
chr1	8922946	8923004	ENO1	CCDS97	ENST00000234590	11	1	47.34
chr1	8923294	8923402	ENO1	CCDS97	ENST00000234590	10	1	69.70
chr1	8923950	8924151	ENO1	CCDS97	ENST00000234590	9	1	37.97
chr1	8925344	8925541	ENO1	CCDS97	ENST00000234590	8	1	29.44
chr1	8926338	8926560	ENO1	CCDS97	ENST00000234590	7	1	48.17
chr1	8927176	8927309	ENO1	CCDS97	ENST00000234590	6	1	26.27
chr1	8928047	8928116	ENO1	CCDS97	ENST00000234590	5	1	141.53
chr1	8930511	8930569	ENO1	CCDS97	ENST00000234590	4	1	49.31
chr1	8931950	8932045	ENO1	CCDS97	ENST00000234590	3	1	48.33
chr1	8934883	8934967	ENO1	CCDS97	ENST00000234590	2	1	31.95
chr1	9005946	9006024	CA6	CCDS30578	ENST00000377443	1	1	26.51
chr1	9009322	9009501	CA6	CCDS30578	ENST00000377443	2	1	12.59
chr1	9017196	9017344	CA6	CCDS30578	ENST00000377443	3	1	20.66
chr1	9018969	9019061	CA6	CCDS30578	ENST00000377443	4	1	63.71
chr1	9022646	9022715	CA6	CCDS30578	ENST00000377443	5	1	58.26
chr1	9027718	9027875	CA6	CCDS30578	ENST00000377443	6	1	32.02
chr1	9030926	9031040	CA6	CCDS30578	ENST00000377443	7	1	47.83
chr1	9034681	9034763	CA6	CCDS30578	ENST00000377443	8	1	49.61
chr1	9063359	9063577	SLC2A7	CCDS98	ENST00000400906	12	1	87.51
chr1	9064811	9064938	SLC2A7	CCDS98	ENST00000400906	11	1	27.12
chr1	9067369	9067444	SLC2A7	CCDS98	ENST00000400906	10	1	40.18
chr1	9070202	9070303	SLC2A7	CCDS98	ENST00000400906	9	1	12.14
chr1	9073584	9073694	SLC2A7	CCDS98	ENST00000400906	8	1	36.26
chr1	9074740	9074927	SLC2A7	CCDS98	ENST00000400906	7	1	7.68
chr1	9075176	9075301	SLC2A7	CCDS98	ENST00000400906	6	1	19.38
chr1	9078282	9078434	SLC2A7	CCDS98	ENST00000400906	5	1	46.08
chr1	9079268	9079392	SLC2A7	CCDS98	ENST00000400906	4	1	19.13
chr1	9082977	9083137	SLC2A7	CCDS98	ENST00000400906	3	1	48.66
chr1	9085035	9085133	SLC2A7	CCDS98	ENST00000400906	2	1	14.11
chr1	9086354	9086404	SLC2A7	CCDS98	ENST00000400906	1	1	106.88
chr1	9097645	9097848	SLC2A5	CCDS99	ENST00000377424	12	1	39.74
chr1	9097956	9098083	SLC2A5	CCDS99	ENST00000377424	11	1	22.52
chr1	9098490	9098565	SLC2A5	CCDS99	ENST00000377424	10	1	33.95
chr1	9098887	9098988	SLC2A5	CCDS99	ENST00000377424	9	1	5.88
chr1	9099611	9099721	SLC2A5	CCDS99	ENST00000377424	8	1	5.92
chr1	9099859	9100046	SLC2A5	CCDS99	ENST00000377424	7	1	4.71
chr1	9100123	9100248	SLC2A5	CCDS99	ENST00000377424	6	1	10.85
chr1	9101680	9101996	SLC2A5	CCDS44054	ENST00000377414	5	1	29.26
chr1	9101844	9101996	SLC2A5	CCDS99	ENST00000377424	5	1	27.20
chr1	9107669	9107793	SLC2A5	CCDS44054	ENST00000377414	4	1	125.54
chr1	9107669	9107793	SLC2A5	CCDS99	ENST00000377424	4	1	125.54
chr1	9117507	9117667	SLC2A5	CCDS44054	ENST00000377414	3	1	70.61
chr1	9117507	9117667	SLC2A5	CCDS99	ENST00000377424	3	1	70.61
chr1	9118211	9118309	SLC2A5	CCDS44054	ENST00000377414	2	1	14.21
chr1	9118211	9118309	SLC2A5	CCDS99	ENST00000377424	2	1	14.21
chr1	9129563	9129595	SLC2A5	CCDS44054	ENST00000377414	1	1	61.61
chr1	9129563	9129595	SLC2A5	CCDS99	ENST00000377424	1	1	61.61
chr1	9164478	9164693	GPR157	CCDS100	ENST00000377411	4	1	42.15
chr1	9165545	9165739	GPR157	CCDS100	ENST00000377411	3	1	23.14
chr1	9171335	9171548	GPR157	CCDS100	ENST00000377411	2	1	16.74
chr1	9188704	9189086	GPR157	CCDS100	ENST00000377411	1	1	1.58
chr1	9304994	9305620	H6PD	CCDS101	ENST00000377403	2	1	27.17
chr1	9307025	9307142	H6PD	CCDS101	ENST00000377403	3	1	33.22
chr1	9322118	9322387	H6PD	CCDS101	ENST00000377403	4	1	20.10
chr1	9323568	9324928	H6PD	CCDS101	ENST00000377403	5	1	11.78
chr1	9415951	9416644	SPSB1	CCDS102	ENST00000377399	1	1	40.33
chr1	9415951	9416644	SPSB1	CCDS102	ENST00000328089	2	1	40.33
chr1	9415951	9416644	SPSB1	CCDS102	ENST00000357898	2	1	40.33
chr1	9427507	9427634	SPSB1	CCDS102	ENST00000377399	2	1	18.57
chr1	9427507	9427634	SPSB1	CCDS102	ENST00000328089	3	1	18.57
chr1	9427507	9427634	SPSB1	CCDS102	ENST00000357898	3	1	18.57
chr1	9599751	9599806	SLC25A33	CCDS103	ENST00000302692	1	1	1.14
chr1	9613684	9613863	SLC25A33	CCDS103	ENST00000302692	2	1	54.04
chr1	9627342	9627419	SLC25A33	CCDS103	ENST00000302692	3	1	181.54
chr1	9630316	9630416	SLC25A33	CCDS103	ENST00000302692	4	1	128.66
chr1	9633404	9633470	SLC25A33	CCDS103	ENST00000302692	5	1	123.84
chr1	9640012	9640292	SLC25A33	CCDS103	ENST00000302692	6	1	62.10
chr1	9642357	9642559	SLC25A33	CCDS103	ENST00000302692	7	1	84.79
chr1	9648989	9649101	TMEM201	CCDS30579	ENST00000340305	1	1	1.73
chr1	9648989	9649101	TMEM201	CCDS44055	ENST00000377376	1	1	1.73
chr1	9655948	9656068	TMEM201	CCDS30579	ENST00000340305	2	1	19.69
chr1	9655948	9656068	TMEM201	CCDS44055	ENST00000377376	2	1	19.69
chr1	9656917	9657111	TMEM201	CCDS30579	ENST00000340305	3	1	10.25
chr1	9656917	9657111	TMEM201	CCDS44055	ENST00000377376	3	1	10.25
chr1	9658507	9658683	TMEM201	CCDS30579	ENST00000340305	4	1	19.20
chr1	9658507	9658683	TMEM201	CCDS44055	ENST00000377376	4	1	19.20
chr1	9661163	9661512	TMEM201	CCDS30579	ENST00000340305	5	1	9.11
chr1	9661163	9661512	TMEM201	CCDS44055	ENST00000377376	5	1	9.11
chr1	9662127	9662330	TMEM201	CCDS44055	ENST00000377376	6	1	7.83
chr1	9662127	9662349	TMEM201	CCDS30579	ENST00000340305	6	1	7.43
chr1	9667615	9667847	TMEM201	CCDS44055	ENST00000377376	7	1	17.62
chr1	9670564	9670863	TMEM201	CCDS44055	ENST00000377376	8	1	10.63
chr1	9671811	9671948	TMEM201	CCDS44055	ENST00000377376	9	1	9.02
chr1	9673044	9673141	TMEM201	CCDS44055	ENST00000377376	10	1	39.06
chr1	9770514	9770654	PIK3CD	CCDS104	ENST00000377346	3	1	83.64
chr1	9775599	9775827	PIK3CD	CCDS104	ENST00000377346	4	1	15.56
chr1	9775907	9776136	PIK3CD	CCDS104	ENST00000377346	5	1	2.27
chr1	9776498	9776677	PIK3CD	CCDS104	ENST00000377346	6	1	13.56
chr1	9777017	9777166	PIK3CD	CCDS104	ENST00000377346	7	1	26.53
chr1	9777595	9777684	PIK3CD	CCDS104	ENST00000377346	8	1	36.07
chr1	9778752	9778973	PIK3CD	CCDS104	ENST00000377346	9	1	18.42
chr1	9779979	9780075	PIK3CD	CCDS104	ENST00000377346	10	1	12.27
chr1	9780170	9780300	PIK3CD	CCDS104	ENST00000377346	11	1	3.84
chr1	9780669	9780719	PIK3CD	CCDS104	ENST00000377346	12	1	8.27
chr1	9780800	9780967	PIK3CD	CCDS104	ENST00000377346	13	1	13.02
chr1	9781185	9781306	PIK3CD	CCDS104	ENST00000377346	14	1	15.46
chr1	9781502	9781645	PIK3CD	CCDS104	ENST00000377346	15	1	30.16
chr1	9781819	9781918	PIK3CD	CCDS104	ENST00000377346	16	1	21.34
chr1	9782033	9782211	PIK3CD	CCDS104	ENST00000377346	17	1	26.21
chr1	9782302	9782414	PIK3CD	CCDS104	ENST00000377346	18	1	22.05
chr1	9782586	9782664	PIK3CD	CCDS104	ENST00000377346	19	1	36.11
chr1	9783183	9783350	PIK3CD	CCDS104	ENST00000377346	20	1	26.68
chr1	9784027	9784150	PIK3CD	CCDS104	ENST00000377346	21	1	114.66
chr1	9784334	9784479	PIK3CD	CCDS104	ENST00000377346	22	1	35.84
chr1	9784862	9784994	PIK3CD	CCDS104	ENST00000377346	23	1	19.29
chr1	9786967	9787104	PIK3CD	CCDS104	ENST00000377346	24	1	38.42
chr1	9790566	9790763	CLSTN1	CCDS105	ENST00000361311	18	1	22.87
chr1	9790566	9790763	CLSTN1	CCDS30580	ENST00000377298	19	1	22.87
chr1	9791264	9791448	CLSTN1	CCDS105	ENST00000361311	17	1	18.91
chr1	9791264	9791448	CLSTN1	CCDS30580	ENST00000377298	18	1	18.91
chr1	9791819	9791954	CLSTN1	CCDS105	ENST00000361311	16	1	40.46
chr1	9791819	9791954	CLSTN1	CCDS30580	ENST00000377298	17	1	40.46
chr1	9793459	9793604	CLSTN1	CCDS105	ENST00000361311	15	1	36.33
chr1	9793459	9793604	CLSTN1	CCDS30580	ENST00000377298	16	1	36.33
chr1	9794030	9794200	CLSTN1	CCDS105	ENST00000361311	14	1	25.94
chr1	9794030	9794200	CLSTN1	CCDS30580	ENST00000377298	15	1	25.94
chr1	9795006	9795232	CLSTN1	CCDS105	ENST00000361311	13	1	33.62
chr1	9795006	9795232	CLSTN1	CCDS30580	ENST00000377298	14	1	33.62
chr1	9795525	9795673	CLSTN1	CCDS105	ENST00000361311	12	1	77.66
chr1	9795525	9795673	CLSTN1	CCDS30580	ENST00000377298	13	1	77.66
chr1	9795943	9796100	CLSTN1	CCDS105	ENST00000361311	11	1	15.46
chr1	9795943	9796100	CLSTN1	CCDS30580	ENST00000377298	12	1	15.46
chr1	9797556	9797612	CLSTN1	CCDS105	ENST00000361311	10	1	48.44
chr1	9797556	9797612	CLSTN1	CCDS30580	ENST00000377298	11	1	48.44
chr1	9801152	9801314	CLSTN1	CCDS30580	ENST00000377298	10	1	42.32
chr1	9801152	9801314	CLSTN1	CCDS105	ENST00000361311	9	1	42.32
chr1	9803942	9804063	CLSTN1	CCDS105	ENST00000361311	8	1	61.99
chr1	9803942	9804063	CLSTN1	CCDS30580	ENST00000377298	9	1	61.99
chr1	9804453	9804701	CLSTN1	CCDS105	ENST00000361311	7	1	22.60
chr1	9804453	9804701	CLSTN1	CCDS30580	ENST00000377298	8	1	22.60
chr1	9809519	9809704	CLSTN1	CCDS105	ENST00000361311	6	1	73.64
chr1	9809519	9809704	CLSTN1	CCDS30580	ENST00000377298	7	1	73.64
chr1	9809822	9809971	CLSTN1	CCDS105	ENST00000361311	5	1	146.63
chr1	9809822	9809971	CLSTN1	CCDS30580	ENST00000377298	6	1	146.63
chr1	9811531	9811739	CLSTN1	CCDS105	ENST00000361311	4	1	46.15
chr1	9811531	9811739	CLSTN1	CCDS30580	ENST00000377298	5	1	46.15
chr1	9815172	9815367	CLSTN1	CCDS105	ENST00000361311	3	1	64.10
chr1	9815172	9815367	CLSTN1	CCDS30580	ENST00000377298	4	1	64.10
chr1	9816539	9816568	CLSTN1	CCDS30580	ENST00000377298	3	1	94.67
chr1	9833330	9833452	CLSTN1	CCDS105	ENST00000361311	2	1	113.57
chr1	9833330	9833452	CLSTN1	CCDS30580	ENST00000377298	2	1	113.57
chr1	9883701	9883791	CLSTN1	CCDS105	ENST00000361311	1	1	0.00
chr1	9883701	9883791	CLSTN1	CCDS30580	ENST00000377298	1	1	0.00
chr1	9910776	9910834	CTNNBIP1	CCDS106	ENST00000377256	5	1	10.27
chr1	9910776	9910834	CTNNBIP1	CCDS106	ENST00000377258	5	1	10.27
chr1	9910776	9910834	CTNNBIP1	CCDS106	ENST00000400904	5	1	10.27
chr1	9910776	9910834	CTNNBIP1	CCDS106	ENST00000377263	6	1	10.27
chr1	9931245	9931335	CTNNBIP1	CCDS106	ENST00000377256	4	1	16.11
chr1	9931245	9931335	CTNNBIP1	CCDS106	ENST00000377258	4	1	16.11
chr1	9931245	9931335	CTNNBIP1	CCDS106	ENST00000400904	4	1	16.11
chr1	9931245	9931335	CTNNBIP1	CCDS106	ENST00000377263	5	1	16.11
chr1	9932027	9932122	CTNNBIP1	CCDS106	ENST00000377256	3	1	39.42
chr1	9932027	9932122	CTNNBIP1	CCDS106	ENST00000377258	3	1	39.42
chr1	9932027	9932122	CTNNBIP1	CCDS106	ENST00000400904	3	1	39.42
chr1	9932027	9932122	CTNNBIP1	CCDS106	ENST00000377263	4	1	39.42
chr1	9990457	9990515	LZIC	CCDS107	ENST00000400903	7	1	131.20
chr1	9990457	9990515	LZIC	CCDS107	ENST00000377213	8	1	131.20
chr1	9990457	9990515	LZIC	CCDS107	ENST00000377223	8	1	131.20
chr1	9991949	9992030	LZIC	CCDS107	ENST00000400903	6	1	48.51
chr1	9991949	9992030	LZIC	CCDS107	ENST00000377213	7	1	48.51
chr1	9991949	9992030	LZIC	CCDS107	ENST00000377223	7	1	48.51
chr1	9992861	9992956	LZIC	CCDS107	ENST00000400903	5	1	178.75
chr1	9992861	9992956	LZIC	CCDS107	ENST00000377213	6	1	178.75
chr1	9992861	9992956	LZIC	CCDS107	ENST00000377223	6	1	178.75
chr1	9994820	9994918	LZIC	CCDS107	ENST00000400903	4	1	111.56
chr1	9994820	9994918	LZIC	CCDS107	ENST00000377213	5	1	111.56
chr1	9994820	9994918	LZIC	CCDS107	ENST00000377223	5	1	111.56
chr1	9995550	9995685	LZIC	CCDS107	ENST00000400903	3	1	134.67
chr1	9995550	9995685	LZIC	CCDS107	ENST00000377213	4	1	134.67
chr1	9995550	9995685	LZIC	CCDS107	ENST00000377223	4	1	134.67
chr1	9996577	9996677	LZIC	CCDS107	ENST00000400903	2	1	188.14
chr1	9996577	9996677	LZIC	CCDS107	ENST00000377213	3	1	188.14
chr1	9996577	9996677	LZIC	CCDS107	ENST00000377223	3	1	188.14
chr1	10032132	10032246	NMNAT1	CCDS108	ENST00000377205	2	1	55.92
chr1	10035650	10035833	NMNAT1	CCDS108	ENST00000377205	3	1	40.19
chr1	10041089	10041228	NMNAT1	CCDS108	ENST00000377205	4	1	53.45
chr1	10042359	10042759	NMNAT1	CCDS108	ENST00000377205	5	1	37.74
chr1	10057317	10057389	RBP7	CCDS109	ENST00000294435	1	1	2.27
chr1	10067628	10067806	RBP7	CCDS109	ENST00000294435	2	1	64.07
chr1	10068231	10068332	RBP7	CCDS109	ENST00000294435	3	1	50.75
chr1	10075840	10075890	RBP7	CCDS109	ENST00000294435	4	1	79.20
chr1	10093729	10093752	UBE4B	CCDS110	ENST00000253251	1	1	120.88
chr1	10093729	10093752	UBE4B	CCDS41245	ENST00000343090	1	1	120.88
chr1	10132086	10132272	UBE4B	CCDS110	ENST00000253251	2	1	56.10
chr1	10132086	10132272	UBE4B	CCDS41245	ENST00000343090	2	1	56.10
chr1	10155519	10155654	UBE4B	CCDS110	ENST00000253251	3	1	62.67
chr1	10155519	10155654	UBE4B	CCDS41245	ENST00000343090	3	1	62.67
chr1	10161166	10161253	UBE4B	CCDS110	ENST00000253251	4	1	148.70
chr1	10161166	10161253	UBE4B	CCDS41245	ENST00000343090	4	1	148.70
chr1	10163006	10163150	UBE4B	CCDS110	ENST00000253251	5	1	73.32
chr1	10163006	10163150	UBE4B	CCDS41245	ENST00000343090	5	1	73.32
chr1	10165574	10165802	UBE4B	CCDS110	ENST00000253251	6	1	77.36
chr1	10165574	10165802	UBE4B	CCDS41245	ENST00000343090	6	1	77.36
chr1	10166255	10166641	UBE4B	CCDS41245	ENST00000343090	7	1	23.67
chr1	10177517	10177658	UBE4B	CCDS110	ENST00000253251	7	1	46.32
chr1	10177517	10177658	UBE4B	CCDS41245	ENST00000343090	8	1	46.32
chr1	10179571	10179671	UBE4B	CCDS110	ENST00000253251	8	1	47.78
chr1	10179571	10179671	UBE4B	CCDS41245	ENST00000343090	9	1	47.78
chr1	10182020	10182134	UBE4B	CCDS41245	ENST00000343090	10	1	89.63
chr1	10182020	10182134	UBE4B	CCDS110	ENST00000253251	9	1	89.63
chr1	10186852	10186935	UBE4B	CCDS110	ENST00000253251	10	1	203.69
chr1	10186852	10186935	UBE4B	CCDS41245	ENST00000343090	11	1	203.69
chr1	10189450	10189506	UBE4B	CCDS110	ENST00000253251	11	1	112.98
chr1	10189450	10189506	UBE4B	CCDS41245	ENST00000343090	12	1	112.98
chr1	10190558	10190674	UBE4B	CCDS110	ENST00000253251	12	1	121.92
chr1	10190558	10190674	UBE4B	CCDS41245	ENST00000343090	13	1	121.92
chr1	10190773	10190871	UBE4B	CCDS110	ENST00000253251	13	1	112.76
chr1	10190773	10190871	UBE4B	CCDS41245	ENST00000343090	14	1	112.76
chr1	10192427	10192540	UBE4B	CCDS110	ENST00000253251	14	1	76.76
chr1	10192427	10192540	UBE4B	CCDS41245	ENST00000343090	15	1	76.76
chr1	10195046	10195244	UBE4B	CCDS110	ENST00000253251	15	1	87.98
chr1	10195046	10195244	UBE4B	CCDS41245	ENST00000343090	16	1	87.98
chr1	10197125	10197263	UBE4B	CCDS110	ENST00000253251	16	1	47.84
chr1	10197125	10197263	UBE4B	CCDS41245	ENST00000343090	17	1	47.84
chr1	10204998	10205097	UBE4B	CCDS110	ENST00000253251	17	1	54.61
chr1	10204998	10205097	UBE4B	CCDS41245	ENST00000343090	18	1	54.61
chr1	10207021	10207148	UBE4B	CCDS110	ENST00000253251	18	1	62.05
chr1	10207021	10207148	UBE4B	CCDS41245	ENST00000343090	19	1	62.05
chr1	10209242	10209340	UBE4B	CCDS110	ENST00000253251	19	1	110.77
chr1	10209242	10209340	UBE4B	CCDS41245	ENST00000343090	20	1	110.77
chr1	10211384	10211619	UBE4B	CCDS110	ENST00000253251	20	1	82.31
chr1	10211384	10211619	UBE4B	CCDS41245	ENST00000343090	21	1	82.31
chr1	10218414	10218540	UBE4B	CCDS110	ENST00000253251	21	1	70.92
chr1	10218414	10218540	UBE4B	CCDS41245	ENST00000343090	22	1	70.92
chr1	10221200	10221344	UBE4B	CCDS110	ENST00000253251	22	1	41.15
chr1	10221200	10221344	UBE4B	CCDS41245	ENST00000343090	23	1	41.15
chr1	10228194	10228328	UBE4B	CCDS110	ENST00000253251	23	1	29.01
chr1	10228194	10228328	UBE4B	CCDS41245	ENST00000343090	24	1	29.01
chr1	10231196	10231387	UBE4B	CCDS110	ENST00000253251	24	1	51.62
chr1	10231196	10231387	UBE4B	CCDS41245	ENST00000343090	25	1	51.62
chr1	10238702	10238876	UBE4B	CCDS110	ENST00000253251	25	1	76.88
chr1	10238702	10238876	UBE4B	CCDS41245	ENST00000343090	26	1	76.88
chr1	10239474	10239620	UBE4B	CCDS110	ENST00000253251	26	1	35.31
chr1	10239474	10239620	UBE4B	CCDS41245	ENST00000343090	27	1	35.31
chr1	10239953	10240014	UBE4B	CCDS110	ENST00000253251	27	1	55.47
chr1	10239953	10240014	UBE4B	CCDS41245	ENST00000343090	28	1	55.47
chr1	10292387	10292492	KIF1B	CCDS111	ENST00000263934	2	1	96.40
chr1	10292387	10292492	KIF1B	CCDS112	ENST00000377083	2	1	96.40
chr1	10292387	10292492	KIF1B	CCDS112	ENST00000377093	2	1	96.40
chr1	10316305	10316381	KIF1B	CCDS111	ENST00000263934	3	1	49.06
chr1	10316305	10316381	KIF1B	CCDS112	ENST00000377083	3	1	49.06
chr1	10316305	10316381	KIF1B	CCDS112	ENST00000377093	3	1	49.06
chr1	10318551	10318730	KIF1B	CCDS111	ENST00000263934	4	1	90.64
chr1	10318551	10318730	KIF1B	CCDS112	ENST00000377083	4	1	90.64
chr1	10318551	10318730	KIF1B	CCDS112	ENST00000377093	4	1	90.64
chr1	10321963	10322028	KIF1B	CCDS111	ENST00000263934	5	1	70.52
chr1	10321963	10322028	KIF1B	CCDS112	ENST00000377083	5	1	70.52
chr1	10321963	10322028	KIF1B	CCDS112	ENST00000377093	5	1	70.52
chr1	10327438	10327616	KIF1B	CCDS111	ENST00000263934	6	1	38.20
chr1	10327438	10327616	KIF1B	CCDS112	ENST00000377083	6	1	38.20
chr1	10327438	10327616	KIF1B	CCDS112	ENST00000377093	6	1	38.20
chr1	10328210	10328321	KIF1B	CCDS111	ENST00000263934	7	1	70.90
chr1	10328210	10328321	KIF1B	CCDS112	ENST00000377083	7	1	70.90
chr1	10328210	10328321	KIF1B	CCDS112	ENST00000377093	7	1	70.90
chr1	10331560	10331637	KIF1B	CCDS111	ENST00000263934	8	1	154.31
chr1	10331560	10331637	KIF1B	CCDS112	ENST00000377083	8	1	154.31
chr1	10331560	10331637	KIF1B	CCDS112	ENST00000377093	8	1	154.31
chr1	10332299	10332364	KIF1B	CCDS111	ENST00000263934	9	1	116.68
chr1	10332299	10332364	KIF1B	CCDS112	ENST00000377083	9	1	116.68
chr1	10332299	10332364	KIF1B	CCDS112	ENST00000377093	9	1	116.68
chr1	10335486	10335561	KIF1B	CCDS111	ENST00000263934	10	1	96.62
chr1	10335486	10335561	KIF1B	CCDS112	ENST00000377083	10	1	96.62
chr1	10335486	10335561	KIF1B	CCDS112	ENST00000377093	10	1	96.62
chr1	10336379	10336457	KIF1B	CCDS111	ENST00000263934	11	1	82.37
chr1	10336379	10336457	KIF1B	CCDS112	ENST00000377083	11	1	82.37
chr1	10336379	10336457	KIF1B	CCDS112	ENST00000377093	11	1	82.37
chr1	10338044	10338186	KIF1B	CCDS111	ENST00000263934	12	1	64.09
chr1	10338044	10338186	KIF1B	CCDS112	ENST00000377083	12	1	64.09
chr1	10338044	10338186	KIF1B	CCDS112	ENST00000377093	12	1	64.09
chr1	10342458	10342591	KIF1B	CCDS111	ENST00000263934	13	1	117.51
chr1	10342458	10342591	KIF1B	CCDS112	ENST00000377083	13	1	117.51
chr1	10342458	10342591	KIF1B	CCDS112	ENST00000377093	13	1	117.51
chr1	10351140	10351219	KIF1B	CCDS111	ENST00000263934	14	1	105.84
chr1	10351140	10351219	KIF1B	CCDS112	ENST00000377083	14	1	105.84
chr1	10351140	10351219	KIF1B	CCDS112	ENST00000377093	14	1	105.84
chr1	10352105	10352180	KIF1B	CCDS111	ENST00000263934	15	1	101.09
chr1	10352105	10352180	KIF1B	CCDS112	ENST00000377083	15	1	101.09
chr1	10352105	10352180	KIF1B	CCDS112	ENST00000377093	15	1	101.09
chr1	10355144	10355223	KIF1B	CCDS111	ENST00000263934	16	1	188.50
chr1	10355144	10355223	KIF1B	CCDS112	ENST00000377083	16	1	188.50
chr1	10355144	10355223	KIF1B	CCDS112	ENST00000377093	16	1	188.50
chr1	10355718	10355824	KIF1B	CCDS111	ENST00000263934	17	1	53.40
chr1	10355718	10355824	KIF1B	CCDS112	ENST00000377083	17	1	53.40
chr1	10355718	10355824	KIF1B	CCDS112	ENST00000377093	17	1	53.40
chr1	10356640	10356723	KIF1B	CCDS111	ENST00000263934	18	1	36.83
chr1	10356640	10356723	KIF1B	CCDS112	ENST00000377083	18	1	36.83
chr1	10356640	10356723	KIF1B	CCDS112	ENST00000377093	18	1	36.83
chr1	10356955	10357135	KIF1B	CCDS111	ENST00000263934	19	1	56.49
chr1	10356955	10357135	KIF1B	CCDS112	ENST00000377083	19	1	56.49
chr1	10356955	10357135	KIF1B	CCDS112	ENST00000377093	19	1	56.49
chr1	10357232	10357304	KIF1B	CCDS111	ENST00000263934	20	1	54.07
chr1	10357232	10357304	KIF1B	CCDS112	ENST00000377083	20	1	54.07
chr1	10357232	10357304	KIF1B	CCDS112	ENST00000377093	20	1	54.07
chr1	10363221	10364705	KIF1B	CCDS112	ENST00000377083	21	1	29.41
chr1	10363221	10364705	KIF1B	CCDS112	ENST00000377093	21	1	29.41
chr1	10380101	10380194	KIF1B	CCDS111	ENST00000263934	21	1	38.69
chr1	10381767	10381915	KIF1B	CCDS111	ENST00000263934	22	1	43.10
chr1	10383942	10384120	KIF1B	CCDS111	ENST00000263934	23	1	71.17
chr1	10384816	10384953	KIF1B	CCDS111	ENST00000263934	24	1	115.49
chr1	10386169	10386417	KIF1B	CCDS111	ENST00000263934	25	1	48.71
chr1	10394578	10394696	KIF1B	CCDS111	ENST00000263934	26	1	122.13
chr1	10396715	10396800	KIF1B	CCDS111	ENST00000263934	27	1	51.27
chr1	10397132	10397261	KIF1B	CCDS111	ENST00000263934	28	1	88.62
chr1	10397429	10397591	KIF1B	CCDS111	ENST00000263934	29	1	68.90
chr1	10399827	10399917	KIF1B	CCDS111	ENST00000263934	30	1	122.62
chr1	10402108	10402226	KIF1B	CCDS111	ENST00000263934	31	1	124.46
chr1	10403290	10403345	KIF1B	CCDS111	ENST00000263934	32	1	107.62
chr1	10405903	10406011	KIF1B	CCDS111	ENST00000263934	33	1	69.12
chr1	10407819	10407885	KIF1B	CCDS111	ENST00000263934	34	1	172.34
chr1	10408707	10408791	KIF1B	CCDS111	ENST00000263934	35	1	49.49
chr1	10412689	10412794	KIF1B	CCDS111	ENST00000263934	36	1	142.13
chr1	10420987	10421101	KIF1B	CCDS111	ENST00000263934	37	1	53.76
chr1	10421750	10421883	KIF1B	CCDS111	ENST00000263934	38	1	67.51
chr1	10423341	10423402	KIF1B	CCDS111	ENST00000263934	39	1	126.97
chr1	10425158	10425303	KIF1B	CCDS111	ENST00000263934	40	1	41.35
chr1	10425467	10425706	KIF1B	CCDS111	ENST00000263934	41	1	50.78
chr1	10428525	10428596	KIF1B	CCDS111	ENST00000263934	42	1	99.75
chr1	10431199	10431320	KIF1B	CCDS111	ENST00000263934	43	1	77.01
chr1	10434374	10434523	KIF1B	CCDS111	ENST00000263934	44	1	27.84
chr1	10434912	10435104	KIF1B	CCDS111	ENST00000263934	45	1	88.44
chr1	10435313	10435431	KIF1B	CCDS111	ENST00000263934	46	1	59.38
chr1	10436603	10436645	KIF1B	CCDS111	ENST00000263934	47	1	82.12
chr1	10459175	10459182	PGD	CCDS113	ENST00000270776	1	1	4.00
chr1	10459686	10459761	PGD	CCDS113	ENST00000270776	2	1	42.64
chr1	10460450	10460629	PGD	CCDS113	ENST00000270776	3	1	52.33
chr1	10463128	10463193	PGD	CCDS113	ENST00000270776	4	1	91.15
chr1	10464218	10464336	PGD	CCDS113	ENST00000270776	5	1	76.51
chr1	10468128	10468197	PGD	CCDS113	ENST00000270776	6	1	77.74
chr1	10471475	10471609	PGD	CCDS113	ENST00000270776	7	1	57.76
chr1	10473119	10473308	PGD	CCDS113	ENST00000270776	8	1	35.72
chr1	10477044	10477174	PGD	CCDS113	ENST00000270776	9	1	38.21
chr1	10477433	10477566	PGD	CCDS113	ENST00000270776	10	1	52.15
chr1	10478883	10478982	PGD	CCDS113	ENST00000270776	11	1	64.07
chr1	10479474	10479596	PGD	CCDS113	ENST00000270776	12	1	33.35
chr1	10479687	10479806	PGD	CCDS113	ENST00000270776	13	1	101.12
chr1	10490575	10490625	APITD1	CCDS115	ENST00000309048	1	1	18.92
chr1	10490575	10490625	APITD1	CCDS114	ENST00000320498	1	1	18.92
chr1	10490575	10490625	RP5-1113E3.5	CCDS114	ENST00000400900	1	1	18.92
chr1	10493899	10494022	APITD1	CCDS115	ENST00000309048	2	1	31.44
chr1	10493899	10494022	APITD1	CCDS114	ENST00000320498	2	1	31.44
chr1	10493899	10494022	RP5-1113E3.5	CCDS114	ENST00000400900	2	1	31.44
chr1	10493965	10494022	APITD1	CCDS116	ENST00000340156	2	1	26.86
chr1	10494714	10494747	APITD1	CCDS115	ENST00000309048	3	1	190.47
chr1	10494714	10494747	APITD1	CCDS114	ENST00000320498	3	1	190.47
chr1	10494714	10494747	APITD1	CCDS116	ENST00000340156	3	1	190.47
chr1	10494714	10494747	RP5-1113E3.5	CCDS114	ENST00000400900	3	1	190.47
chr1	10500404	10500470	APITD1	CCDS115	ENST00000309048	4	1	116.10
chr1	10500404	10500470	APITD1	CCDS114	ENST00000320498	4	1	116.10
chr1	10500404	10500470	APITD1	CCDS116	ENST00000340156	4	1	116.10
chr1	10500404	10500470	RP5-1113E3.5	CCDS114	ENST00000400900	4	1	116.10
chr1	10502322	10502462	APITD1	CCDS115	ENST00000309048	5	1	56.16
chr1	10502322	10502462	APITD1	CCDS116	ENST00000340156	5	1	56.16
chr1	10510131	10510379	CORT	CCDS117	ENST00000377049	1	1	14.73
chr1	10511434	10511652	APITD1	CCDS114	ENST00000320498	5	1	38.74
chr1	10511434	10511652	CORT	CCDS117	ENST00000377049	2	1	38.74
chr1	10511434	10511652	RP5-1113E3.5	CCDS114	ENST00000400900	5	1	38.74
chr1	10521547	10521759	DFFA	CCDS118	ENST00000377038	6	1	33.22
chr1	10523091	10523266	DFFA	CCDS119	ENST00000377036	5	1	32.95
chr1	10523115	10523266	DFFA	CCDS118	ENST00000377038	5	1	34.04
chr1	10523488	10523677	DFFA	CCDS119	ENST00000377036	4	1	27.76
chr1	10523488	10523677	DFFA	CCDS118	ENST00000377038	4	1	27.76
chr1	10527247	10527389	DFFA	CCDS119	ENST00000377036	3	1	61.99
chr1	10527247	10527389	DFFA	CCDS118	ENST00000377038	3	1	61.99
chr1	10529234	10529395	DFFA	CCDS119	ENST00000377036	2	1	67.29
chr1	10529234	10529395	DFFA	CCDS118	ENST00000377038	2	1	67.29
chr1	10532380	10532515	DFFA	CCDS119	ENST00000377036	1	1	12.49
chr1	10532380	10532515	DFFA	CCDS118	ENST00000377038	1	1	12.49
chr1	10535024	10535059	PEX14	CCDS30582	ENST00000356607	1	1	22.08
chr1	10555331	10555378	PEX14	CCDS30582	ENST00000356607	2	1	132.56
chr1	10596270	10596354	PEX14	CCDS30582	ENST00000356607	3	1	25.06
chr1	10659295	10659423	PEX14	CCDS30582	ENST00000356607	4	1	31.46
[truncated: 299,083 more rows]
